# Supplementary material for: In silico analysis reveals widespread presence of three gene families, MAPK, MAPKK and MAPKKK, of the MAPK cascade from crop plants of Solanaceae in comparison to the distantly-related syntenic species from Rubiaceae, coffee
Source: PeerJ. 2017 Jun 6;5:e3255. doi: 10.7717/peerj.3255 (PMC5463992; doi:10.7717/peerj.3255)
Supplement: Table S2 [file peerj-05-3255-s022.xlsx]

## Sheet: Additional File 3
Gene name	Gene locus	Position	Strand dir	Gene size (bp)	Exons	CDS (bp)	Protein (aa)*	Predicted pI	Predicted MW av. (kDa)	Predicted Subcellular localization
Tomato
SlMKK2	Solyc12g009020.1.1	SL2.40ch12:2321616-2325502	R	3887	8	1074	357	5.58	39.67	Cytoplasmic
SlMKK3	Solyc03g019850.2.1	SL2.40ch03:6757647-6762359	F	4713	9	1548	515	5.49	57.5	Cytoplasmic
SlMKK5	Solyc03g123800.1.1	SL2.40ch03:64579230-64580309	R	1080	1	1080	359	8.87	39.77	Nuclear
SlMKK9	Solyc03g097920.1.1	SL2.40ch03:53756873-53757880	F	1008	1	1008	335	8.7	37.49	Mitochondrial
										Nuclear
Potato
StMKK2	PGSC0003DMP400000549	ST3.10ch12:3,510,889..3,517,973	F	7085	8	1074	357	5.47	39.66	Cytoplasmic
	PGSC0003DMT400000744									Extracellular
StMKK3-1	PGSC0003DMP400026683	ST3.10ch03:50,344,166..50,350,920	R	6755	5	915	304	5.77	33.59	Plasma Membrane
	PGSC0003DMT400039327
StMKK3-2	PGSC0003DMP400026684	ST3.10ch03:50,348,264..50,350,920	R	6755	6	1074	357	5.68	39.66	Cytoplasmic
	PGSC0003DMT400039328									Nuclear
										Plasma Membrane
StMKK3-3	PGSC0003DMP400026685	ST3.10ch03:50,344,166..50,350,920	R	6755	9	1548	515	5.56	57.45	Cytoplasmic
	PGSC0003DMT400039329
StMKK5	PGSC0003DMP400016192	ST3.10ch03:61,906,820..61,908,546	R	1727	1	1113	370	8.87	40.82	Nuclear
	PGSC0003DMT400023739
StMKK9	PGSC0003DMP400056215	ST3.10ch03:48,482,204..48,483,578	F	1375	1	1002	333	8.35	37.26	Mitochondrial
	PGSC0003DMT400083995									Nuclear
Eggplant
SmMKK2	Sme2.5_01917.1_g00010.1	-	-	-	8	1206	401	5.47	44.98	Plasma Membrane
SmMKK3	Sme2.5_00861.1_g00010.1	-	-	-	11	1668	555	6.13	62.12	Cytoplasmic
SmMKK5	Sme2.5_09230.1_g00001.1	-	-	-	1	1113	370	9.01	40.86	Nuclear
SmMKK9	Sme2.5_00088.1_g00017.1	-	-	-	1	978	325	8.27	36.44	Nuclear
										Mitochondrial
Pepper
CaMKK2-1	CA00g74230	-	-	-	-	1074	357	5.68	39.44	Extracellular
										Cytoplasmic
CaMKK2-2	CA00g92940	-	-	-	-	912	303	5.65	33.69	Extracellular
										Cytoplasmic
CaMKK3	CA03g23860	Pepper.v.1.55.chr03:227498017..227503127	R	5111	7	1122	373	5.48	41.29	Cytoplasmic
										Plasma Membrane
CaMKK5	CA03g36820	Pepper.v.1.55.chr03:257411669..257412808	F	1140	1	1140	379	8.86	41.72	Nuclear
CaMKK9	CA03g22790	Pepper.v.1.55.chr03:224956092..224957075	F	984	1	984	327	8.89	36.76	Nuclear
										Mitochondrial
Coffee
CcMKK2	Cc06_g11750	chr6:9509891..9515063	R	5173	8	1065	354	6.15	39.21	Cytoplasmic
CcMKK3	Cc00_g04720	chr0:35909919..35918978	F	9060	9	1557	518	5.47	57.89	Cytoplasmic
CcMKK5	Cc04_g00500	chr4:378336..380318	F	1983	1	1131	376	9.24	41.67	Nuclear
CcMKK9	Cc04_g09350	chr4:7787533..7788565	F	1033	1	981	326	8.69	36.5	Mitochondrial
										Extracellular
