# Supplementary material for: In silico analysis reveals widespread presence of three gene families, MAPK, MAPKK and MAPKKK, of the MAPK cascade from crop plants of Solanaceae in comparison to the distantly-related syntenic species from Rubiaceae, coffee
Source: PeerJ. 2017 Jun 6;5:e3255. doi: 10.7717/peerj.3255 (PMC5463992; doi:10.7717/peerj.3255)
Supplement: Table S3 [file peerj-05-3255-s023.xlsx]

## Sheet: Sheet1
Gene name	Gene locus	Position	Strand dir	Gene size (bp)	Exons	CDS (bp)	Protein (aa)*	Predicted pI	Predicted MW av. (kDa)	Predicted Subcellular localization
Tomato
SlMAPKKK5-1	Solyc02g065110.2.1	SL2.40ch02:30847497-30852710	R	5214	10	1893	630	8.73	70.79	Nuclear
SlMAPKKK5-2	Solyc02g090430.2.1	SL2.40ch02:46568708-46573422	F	4715	10	1917	638	9.12	70.45	Nuclear
SlMAPKKK5-3	Solyc04g079400.2.1	SL2.40ch04:61503685-61508549	R	4865	11	2148	715	9.23	78.72	Nuclear
SlMAPKKK5-4	Solyc12g088940.1.1	SL2.40ch12:62566327-62571104	R	4778	11	2043	680	8.96	74.9	Nuclear
SlMAPKKK3	Solyc11g006000.1.1	SL2.40ch11:809687-815717	F	6031	11	1845	614	9.19	67.03	Nuclear
SlMAPKKK4-1	Solyc08g081210.2.1	SL2.40ch08:61435787-61442377	R	6591	12	2523	840	9.27	90.25	Nuclear
SlMAPKKK4-2	Solyc06g036080.2.1	SL2.40ch06:22156308-22166784	R	10477	13	2742	913	9.33	98.12	Nuclear
SlMAPKKK4-3	Solyc03g025360.2.1	SL2.40ch03:7174598-7181522	F	6925	3	2673	890	9.38	95.1	Nuclear
SlMAPKKK12	Solyc01g079750.2.1	SL2.40ch01:71407076-71414432	R	7357	17	2067	688	7.22	75.88	Cytoplasmic
										Nuclear
SlMAPKKK6	Solyc11g033270.1.1	SL2.40ch11:22947724-22983117	F	35394	24	4206	1401	6.06	15.41	Nuclear
SlMAPKKK16-1	Solyc07g064820.1.1	SL2.40ch07:64029373-64030845	R	1473	1	1473	490	4.6	55	Plasma Membrane
SlMAPKKK16-2	Solyc07g051870.1.1	SL2.40ch07:57725633-57726622	R	990	1	990	329	6.03	36.95	Mitochondrial
SlMAPKKK16-3	Solyc07g051890.1.1	SL2.40ch07:57754547-57755536	F	990	1	990	329	5.78	36.65	Chloroplast
SlMAPKKK16-4	Solyc07g051930.1.1	SL2.40ch07:57797942-57799054	F	1113	1	1113	370	5.95	41.23	Nuclear
										Cytoplasmic
SlMAPKKK16-5	Solyc07g051920.1.1	SL2.40ch07:57792333-57793301	F	969	1	969	322	6.47	35.98	Chloroplast
SlMAPKKK16-6	Solyc07g051880.1.1	SL2.40ch07:57731960-57732940	R	981	1	981	326	5.94	36.55	Chloroplast
										Cytoplasmic
SlMAPKKK16-7	Solyc07g051860.1.1	SL2.40ch07:57721350-57722330	R	981	1	981	326	5.85	36.44	Chloroplast
										Cytoplasmic
Potato
StMAPKKK5-1	PGSC0003DMP400001453	ST3.10ch02:23,711,545..23,718,325	R	6781	10	1890	629	8.81	70.1	Nuclear
	PGSC0003DMT400001980
StMAPKKK5-2	PGSC0003DMP400001454	ST3.10ch02:23,711,545..23,718,325	R	6781	10	1887	628	8.72	69.95	Nuclear
	PGSC0003DMT400001981
StMAPKKK5-3	PGSC0003DMP400017815	ST3.10ch02:44,316,057..44,321,249	R	5193	9	1920	639	9.03	70.42	Nuclear
	PGSC0003DMT400026091
StMAPKKK5-4	PGSC0003DMP400017816	ST3.10ch02:44,316,057..44,321,249	R	5193	10	1926	641	9.05	70.94	Nuclear
	PGSC0003DMT400026093
StMAPKKK5-5	PGSC0003DMP400027063	ST3.10ch12:56,727,352..56,733,764	R	6413	8	1617	538	8.99	59.24	Nuclear
	PGSC0003DMT400039934
StMAPKKK5-6	PGSC0003DMP400027066	ST3.10ch12:56,727,352..56,733,764	R	6413	10	1893	630	8.93	69.62	Nuclear
	PGSC0003DMT400039937
StMAPKKK5-7	PGSC0003DMP400027065	ST3.10ch12:56,727,352..56,733,764	R	6413	11	2055	684	8.7	75.38	Nuclear
	PGSC0003DMT400039936
StMAPKKK5-8	PGSC0003DMP400027064	ST3.10ch12:56,727,352..56,733,764	R	6413	11	2031	676	8.5	74.4	Nuclear
	PGSC0003DMT400039935
StMAPKKK3-1	PGSC0003DMP400049944	ST3.10ch11:6,666,041..6,673,063	R	7023	11	1845	614	9.19	66.92	Nuclear
	PGSC0003DMT400073788
StMAPKKK3-2	PGSC0003DMP400043019	ST3.10ch04:58,069,947..58,072,262	R	3221	9	1248	415	8.91	46.2	Nuclear
	PGSC0003DMT400063857
StMAPKKK3-3	PGSC0003DMP400043020	ST3.10ch04:58,069,096..58,072,316	R	3221	9	1248	415	8.87	46.38	Nuclear
	PGSC0003DMT400063858
StMAPKKK4-1	PGSC0003DMP400021570	ST3.10ch08:54,884,641..54,892,956	R	8316	11	2625	874	9.05	93.92	Nuclear
	PGSC0003DMT400031805
StMAPKKK4-2	PGSC0003DMP400027723	ST3.10ch03:43,520,200..43,529,780	R	9581	11	2673	890	9.32	95.1	Nuclear
	PGSC0003DMT400040869
StMAPKKK12	PGSC0003DMP400015822	ST3.10ch01:62,168,629..62,176,059	F	7431	17	2067	688	6.96	75.88	Cytoplasmic
	PGSC0003DMT400023236									Nuclear
StMAPKKK21-1	PGSC0003DMP400029864	ST3.10ch06:37,712,260..37,713,386	R	-	1	906	301	8.87	33.98	Nuclear
	PGSC0003DMT400044024									Cytoplasmic
StMAPKKK21-2	PGSC0003DMP400029865	ST3.10ch06:37,721,517..37,722,715	R	-	1	906	301	8.87	33.94	Cytoplasmic
	PGSC0003DMT400044025									Nuclear
StMAPKKK16-1	PGSC0003DMP400038451	ST3.10ch07:55,012,134..55,013,513	R	1380	1	1380	459	4.37	51.09	Plasma Membrane
	PGSC0003DMT400057171									Cytoplasmic
StMAPKKK16-2	PGSC0003DMP400062651	ST3.10ch07:46,100,983..46,101,996	F	1014	1	1014	337	6.17	37.75	Chloroplast
	PGSC0003DMT400090976									Nuclear
StMAPKKK16-3	PGSC0003DMP400026414	ST3.10ch07:46,065,290..46,066,538	R	1249	1	1005	334	6.2	37.37	Chloroplast
	PGSC0003DMT400038863
StMAPKKK16-4	PGSC0003DMP400026412	ST3.10ch07:46,143,288..46,144,678	F	1391	1	1005	334	5.58	37.3	Chloroplast
	PGSC0003DMT400038860
StMAPKKK16-5	PGSC0003DMP400026415	ST3.10ch07:46,070,371..46,071,684	R	1314	1	1011	336	5.54	37.69	Chloroplast
	PGSC0003DMT400038864
StMAPKKK16-6	PGSC0003DMP400026413	ST3.10ch07:46,148,971..46,150,110	F	1140	1	1140	379	6.67	42.52	Cytoplasmic
	PGSC0003DMT400038861									Plasma Membrane
Eggplant
SmMAPKKK5-1	Sme2.5_03743.1_g00002.1	-	-	-	8	1635	544	-	-	Nuclear
SmMAPKKK5-2	Sme2.5_01620.1_g00009.1	-	-	-	11	2010	669	6.89	74.22	Nuclear
SmMAPKKK5-3	Sme2.5_11638.1_g00002.1	-	-	-	13	2451	816	9.03	90	Nuclear
SmMAPKKK5-4	Sme2.5_00670.1_g00005.1	-	-	-	12	2199	732	8.85	81.32	Nuclear
SmMAPKKK3	Sme2.5_00798.1_g00002.1	-	-	-	11	1827	608	9.2	66.59	Nuclear
SmMAPKKK4-1	Sme2.5_00836.1_g00002.1	-	-	-	11	2622	873	9.21	93.87	Nuclear
SmMAPKKK4-2	Sme2.5_08118.1_g00001.1	-	-	-	12	2670	889	9.43	95.68	Nuclear
SmMAPKKK2	Sme2.5_00401.1_g00001.1	-	-	-	-	906	301	5.23	34.41	Cytoplasmic
SmMAPKKK21	Sme2.5_03412.1_g00007.1	-	-	-	1	930	309	9.28	34.87	Cytoplasmic
										Mitochondrial
SmMAPKKK16-1	Sme2.5_06987.1_g00003.1	-	-	-	1	951	316	5.85	34.92	Nuclear
SmMAPKKK16-2	Sme2.5_09222.1_g00004.1	-	-	-	1	1173	390	5.37	43.37	Nuclear
										Cytoplasmic
SmMAPKKK16-3	Sme2.5_06987.1_g00001.1	-	-	-	1	783	260	7	28.69	Mitochondrial
										Chloroplast
SmMAPKKK16-4	Sme2.5_06273.1_g00002.1	-	-	-	1	714	237	5.69	25.77	Chloroplast
SmMAPKKK16-5	Sme2.5_06987.1_g00002.1	-	-	-	2	804	267	5.83	29.74	Chloroplast
Pepper
CaMAPKKK5-1	CA02g01650	Pepper.v.1.55.chr02:12134106..12138399	R	4294	9	1905	634	8.95	70.63	Nuclear
CaMAPKKK5-2	CA02g25750	Pepper.v.1.55.chr02:163054519..163059083	R	4565	9	1935	644	9	70.89	Nuclear
CaMAPKKK5-3	CA04g19330	Pepper.v.1.55.chr04:214601953..214607045	F	5093	11	2121	706	9.11	77.71	Nuclear
CaMAPKKK5-4	CA12g16910	Pepper.v.1.55.chr12:217130178..217134133	F	3956	10	1599	532	8.57	58.57	Nuclear
CaMAPKKK3-1	CA12g08170	Pepper.v.1.55.chr12:38798981..38804816	R	5836	11	1803	600	9.1	65.47	Nuclear
CaMAPKKK3-2	CA04g12810	Pepper.v.1.55.chr04:178794593..178797645	F	3053	9	1338	445	8.98	49.69	Nuclear
CaMAPKKK4-1	CA06g07490	Pepper.v.1.55.chr06:105596110..105607402	R	11293	11	2682	893	9.33	95.63	Nuclear
CaMAPKKK4-2	CA03g18490	Pepper.v.1.55.chr03:205699720..205707217	R	7498	11	2670	889	9.26	95.13	Nuclear
CaMAPKKK2	CA08g11840	Pepper.v.1.55.chr08:131598073..131606106	R	8034	17	1989	662	5.47	72.63	Nuclear
CaMAPKKK12	CA01g24590	Pepper.v.1.55.chr01:195261999..195268181	F	6183	16	1893	630	6.62	69.52	Cytoplasmic
CaMAPKKK16-1	CA07g19730	Pepper.v.1.55.chr07:228449644..228451053	R	1410	1	1410	469	4.39	52.54	Plasma Membrane
CaMAPKKK16-2	CA07g11540	Pepper.v.1.55.chr07:187719564..187720592	F	1029	1	1029	342	6.16	38.37	Chloroplast
CaMAPKKK16-3	CA07g11530	Pepper.v.1.55.chr07:187681579..187682607	F	1029	1	1029	342	5.69	38.02	Chloroplast
CaMAPKKK16-4	CA07g11570	Pepper.v.1.55.chr07:187922165..187923373	F	1209	1	1209	402	5.16	44.57	Nuclear
CaMAPKKK16-5	CA07g11550	Pepper.v.1.55.chr07:187797882..187798901	F	1020	1	1020	339	5.94	38.01	Chloroplast
										Cytoplasmic
CaMAPKKK16-6	CA07g11510	Pepper.v.1.55.chr07:187534659..187535693	R	1035	1	1035	344	5.82	38.6	Chloroplast
										Cytoplasmic
CaMAPKKK16-7	CA07g11520	Pepper.v.1.55.chr07:187566640..187567650	R	1011	1	1011	336	5.74	37.49	Chloroplast
Coffee
CcMAPKKK5-1	Cc07_g05770	chr7:4057847..4062112	F	4266	9	1077	358	8.57	39.85	Plasma Membrane
										Mitochondrial
CcMAPKKK5-2	Cc08_g03100	chr8:3805244..3807476	F	2233	6	597	198	5.94	21.73	Nuclear
CcMAPKKK5-3	Cc10_g03820	chr10:2867474..2873369	F	5896	11	1797	598	9.11	66.05	Nuclear
CcMAPKKK3	Cc07_g18450	chr7:15817153..15822620	F	5468	12	1872	623	9.39	67.35	Nuclear
CcMAPKKK4	Cc02_g02620	chr2:2116152..2123040	F	6889	11	2682	893	9.45	96.09	Nuclear
CcMAPKKK2	Cc11_g03550	chr11:14363335..14372067	F	8733	17	2031	676	5.69	74.18	Nuclear
CcMAPKKK12	Cc03_g03360	chr3:2531224..2537391	F	6168	17	2109	702	8.35	78.23	Cytoplasmic
										Nuclear
CcMAPKKK8	Cc02_g22220	chr2:19655869..19663119	F	7251	8	885	294	7.62	32.68	Cytoplasmic
										Extracellular
										Nuclear
CcMAPKKK14-1	Cc01_g14440	chr1:32510522..32512207	F	1686	1	1686	561	5.03	61.25	Nuclear
										Chloroplast
CcMAPKKK14-2	Cc02_g23420	chr2:20579805..20580857	F	1053	1	1053	350	6.03	38.97	Cytoplasmic
CcMAPKKK16-1	Cc06_g20870	chr6:26018247..26019684	R	1438	1	1377	458	4.42	50.38	Cytoplasmic
CcMAPKKK16-2	Cc05_g04090	chr5:17087629..17088909	F	1281	1	1281	426	5.21	46.95	Nuclear
