# Supplementary material for: In silico analysis reveals widespread presence of three gene families, MAPK, MAPKK and MAPKKK, of the MAPK cascade from crop plants of Solanaceae in comparison to the distantly-related syntenic species from Rubiaceae, coffee
Source: PeerJ. 2017 Jun 6;5:e3255. doi: 10.7717/peerj.3255 (PMC5463992; doi:10.7717/peerj.3255)
Supplement: Table S5 [file peerj-05-3255-s025.xlsx]

## Sheet: Sheet1
Gene name	Gene locus	Position	Strand dir	Gene size (bp)	Exons	CDS (bp)	Protein (aa)*	Predicted pI	Predicted MW av. (kDa)	Predicted Subcellular localization
Tomato
SlZIK10-1	Solyc08g082980.2.1	SL2.40ch08:62771972-62775303	F	3332	7	1761	586	5.15	65.9	Nuclear
SlZIK10-2	Solyc10g009350.2.1	SL2.40ch10:3414014-3418293	R	4280	8	1971	656	5.12	74.45	Nuclear
SlZIK10-3	Solyc01g096170.2.1	SL2.40ch01:79028423-79033644	F	5222	8	2304	767	6.42	85.97	Nuclear
SlZIK11-1	Solyc06g071800.2.1	SL2.40ch06:40604034-40613849	R	9816	8	1881	626	5.18	70.47	Nuclear
SlZIK11-2	Solyc03g112140.2.1	SL2.40ch03:56690058-56697440	F	7383	9	1995	664	4.86	73.96	Nuclear
SlZIK9-1	Solyc01g097840.2.1	SL2.40ch01:80304661-80308285	F	3625	7	2247	748	5.53	85.02	Nuclear
SlZIK9-2	Solyc09g076000.2.1	SL2.40ch09:63183204-63186781	F	3578	7	2196	731	5.13	83.09	Nuclear
SlZIK8	Solyc07g065250.2.1	SL2.40ch07:64310077-64312539	R	2463	3	915	304	5.56	35.27	Nuclear
SlZIK1	Solyc09g018170.2.1	SL2.40ch09:13402635-13407530	F	4896	7	1821	606	5.09	69.56	Nuclear
SlZIK2	Solyc06g082470.2.1	SL2.40ch06:44554015-44559461	R	5447	7	1911	636	5.76	72.64	Nuclear
Potato
StZIK10-1	PGSC0003DMP400021668	ST3.10ch08:56,532,503..56,536,101	F	3599	7	1770	589	5.22	66.2	Nuclear
	PGSC0003DMT400031918
StZIK10-2	PGSC0003DMP400021667	ST3.10ch08:56,532,503..56,536,101	F	3599	6	1692	563	5.46	63.36	Nuclear
	PGSC0003DMT400031917
StZIK10-3	PGSC0003DMP400000268	ST3.10ch01:73,733,766..73,738,226	F	4461	7	2079	692	5.88	77.44	Nuclear
	PGSC0003DMT400000351
StZIK11-1	PGSC0003DMP400031703	ST3.10ch03:51,998,069..52,005,507	F	7439	9	1995	664	4.91	73.8	Nuclear
	PGSC0003DMT400046840
StZIK11-2	PGSC0003DMP400031701	ST3.10ch03:51,998,069..52,005,507	F	7439	8	1974	657	4.96	72.97	Nuclear
	PGSC0003DMT400046838
StZIK11-3	PGSC0003DMP400031704	ST3.10ch03:51,998,069..52,005,507	F	7439	9	2133	710	5.05	78.53	Nuclear
	PGSC0003DMT400046841
StZIK9-1	PGSC0003DMP400039026	ST3.10ch01:75,508,655..75,512,302	F	3648	7	2247	748	5.43	85.14	Nuclear
	PGSC0003DMT400057980
StZIK9-2	PGSC0003DMP400052402	ST3.10ch09:53,643,182..53,646,943	F	3762	7	2196	731	4.96	83.17	Nuclear
	PGSC0003DMT400077354
StZIK9-3	PGSC0003DMP400052403	ST3.10ch09:53,643,470..53,646,943	F	3762	5	2016	671	5.12	76.28	Nuclear
	PGSC0003DMT400077355
StZIK9-4	PGSC0003DMP400052401	ST3.10ch09:53,643,982..53,646,943	F	3762	4	1884	627	5.01	71.14	Nuclear
	PGSC0003DMT400077353
StZIK8-1	PGSC0003DMP400038403	ST3.10ch07:55,312,703..55,315,374	R	2672	3	915	304	5.56	35.2	Nuclear
	PGSC0003DMT400057114
StZIK8-2	PGSC0003DMP400038402	ST3.10ch07:55,312,703..55,315,374	R	2672	3	921	306	5.56	35.42	Nuclear
	PGSC0003DMT400057113
StZIK1	PGSC0003DMP400007838	ST3.10ch09:15,569,937..15,575,939	R	6003	7	1791	596	5.03	68.22	Nuclear
	PGSC0003DMT400011279
StZIK2-1	PGSC0003DMP400053005	ST3.10ch06:57,580,219..57,583,842	R	4312	5	1296	431	5.19	49.6	Cytoplasmic
	PGSC0003DMT400078268									Nuclear
StZIK2-2	PGSC0003DMP400053006	ST3.10ch06:57,580,219..57,584,530	R	4312	7	1908	635	5.66	72.42	Nuclear
	PGSC0003DMT400078269
StZIK2-3	PGSC0003DMP400053004	ST3.10ch06:57,580,219..57,583,842	R	4312	5	1587	528	6.14	60.16	Nuclear
	PGSC0003DMT400078267
Eggplant
SmZIK11	Sme2.5_01216.1_g00012.1	-	-	-	6	822	273	6.03	31.42	Cytoplasmic
SmZIK9-1	Sme2.5_02101.1_g00005.1	-	-	-	8	2289	762	5.67	86.68	Nuclear
SmZIK9-2	Sme2.5_00090.1_g00023.1	-	-	-	7	2346	781	5.14	88.55	Nuclear
SmZIK8	Sme2.5_00100.1_g00013.1	-	-	-	2	924	307	5.29	35.46	Cytoplasmic
										Nuclear
SmZIK1	Sme2.5_16245.1_g00001.1	-	-	-	7	1791	596	5.64	68.37	Nuclear
Pepper
CaZIK10	CA00g64570	-	-	-	-	1224	407	8.29	45.68	Nuclear
CaZIK11	CA06g19890	Pepper.v.1.55.chr06:220414715..220422721	F	8007	6	1863	620	5.45	69.56	Nuclear
CaZIK9-1	CA08g10780	Pepper.v.1.55.chr08:129491781..129494871	F	3091	7	2256	751	5.49	85.36	Nuclear
CaZIK9-2	CA03g17400	Pepper.v.1.55.chr03:199761381..199764753	F	3373	7	2196	731	5.18	83.41	Nuclear
CaZIK8	CA07g20150	Pepper.v.1.55.chr07:228944346..228950904	R	6559	4	1044	347	6.39	39.9	Nuclear
CaZIK2	CA04g04090	Pepper.v.1.55.chr04:12388147..12392901	R	4755	7	1908	635	5.69	72.45	Nuclear
Coffee
CcZIK10-1	Cc08_g16610	chr8:31100398..31104535	F	4138	7	1887	628	5.59	70.86	Nuclear
CcZIK10-2	Cc02_g39670	chr2:54142977..54146401	F	3425	8	2118	705	5.77	80.05	Cytoplasmic
										Nuclear
CcZIK7	Cc02_g03530	chr2:2792753..2794177	R	1425	1	1425	474	6.07	52.39	Cytoplasmic
CcZIK11	Cc04_g11420	chr4:11569060..11575690	F	6631	9	2058	685	4.98	76.72	Nuclear
CcZIK9-1	Cc02_g31620	chr2:40821983..40825973	R	3991	8	1773	590	4.85	67.53	Nuclear
										Cytoplasmic
CcZIK9-2	Cc03_g03730	chr3:2862623..2866301	F	3679	7	2184	727	5	82.78	Nuclear
CcZIK8	Cc05_g14630	chr5:27840472..27843478	R	3007	4	1089	362	6.12	41.6	Nuclear
										Cytoplasmic
CcZIK2	Cc01_g15230	chr1:33188246..33193577	R	5332	7	1848	615	5.95	69.43	Nuclear
