# Supplementary material for: In silico analysis reveals widespread presence of three gene families, MAPK, MAPKK and MAPKKK, of the MAPK cascade from crop plants of Solanaceae in comparison to the distantly-related syntenic species from Rubiaceae, coffee
Source: PeerJ. 2017 Jun 6;5:e3255. doi: 10.7717/peerj.3255 (PMC5463992; doi:10.7717/peerj.3255)
Supplement: Table S7 [file peerj-05-3255-s027.xlsx]

## Sheet: Sheet1
Reason for elimination	Sl	St	Sm	Ca	Cc
MPK
Mutated motif	Solyc05g049970.2.1	PGSC0003DMP400037535	Sme2.5_00391.1_g00004.1	CA05g12170	−
	Solyc12g019460.1.1	−	Sme2.5_02078.1_g00010.1	CA03g14570	−
	Solyc08g014420.2.1	−	Sme2.5_09339.1_g00001.1	CA08g04480	−
	−	−	Sme2.5_04921.1_g00004.1	−	−
	−	−	Sme2.5_12020.1_g00001.1	−	−
	−	−	Sme2.5_00646.1_g00009.1	−	−
Partial sequences	−	−	Sme2.5_02401.1_g00002.1	−	−
	−	−	Sme2.5_00008.1_g00046.1	−	−
	−	−	Sme2.5_27796.1_g00001.1	−	−
MKK
Mutated motif	Solyc03g119490.2.1	PGSC0003DMP400010131	Sme2.5_00008.1_g00003.1	CA00g86340	Cc06_g10630
	−	−	Sme2.5_00044.1_g00031.1	−	Cc08_g03210
	−	−	Sme2.5_09941.1_g00002.1	−	−
MAPKKK
MEKK-like
Mutated motif	Solyc01g103240.2.1	PGSC0003DMP400043252	Sme2.5_00539.1_g00003.1	CA08g15030	Cc00_g07840
	Solyc01g104530.2.1	PGSC0003DMP400045363	Sme2.5_00208.1_g00010.1	CA07g12730	−
	Solyc07g053170.2.1	PGSC0003DMP400045369	Sme2.5_17667.1_g00001.1	CA00g60510	−
	Solyc06g065790.1.1	PGSC0003DMP400041077	Sme2.5_04555.1_g00005.1	CA02g01890	−
	Solyc06g065660.1.1	PGSC0003DMP400041079	Sme2.5_09230.1_g00001.1	CA02g14350	−
	Solyc02g064930.1.1	PGSC0003DMP400041078	Sme2.5_06068.1_g00001.1	CA02g14340	−
	−	−	Sme2.5_04555.1_g00005.1	CA02g14360	−
	−	−	Sme2.5_08756.1_g00005.1	−	−
	−	−	Sme2.5_03422.1_g00003.1	−	−
	−	−	Sme2.5_03422.1_g00004.1	−	−
	−	−	Sme2.5_03422.1_g00005.1	−	−
Partial sequences	−	−	Sme2.5_00011.1_g00013.1	−	Cc00_g03930
	−	−	Sme2.5_00846.1_g00007.1	−	−
Raf-like
Mutated motif	−	PGSC0003DMP400006601	Sme2.5_05859.1_g00003.1	CA11g05780	Cc03_g07110
	−	PGSC0003DMP400035389	Sme2.5_07741.1_g00004.1	CA00g68610	−
	−	PGSC0003DMP400035386	Sme2.5_00135.1_g00008.1	CA00g71750	−
	−	PGSC0003DMP400035385	Sme2.5_04194.1_g00004.1	CA02g12990	−
	−	PGSC0003DMP400035387	Sme2.5_04443.1_g00004.1	CA08g04340	−
	−	PGSC0003DMP400030214	Sme2.5_02605.1_g00002.1	−	−
	−	PGSC0003DMP400030213	−	−	−
	−	PGSC0003DMP400030212	−	−	−
	−	PGSC0003DMP400030211	−	−	−
	−	PGSC0003DMP400023824	−	−	−
	−	PGSC0003DMP400049487	−	−	−
	−	PGSC0003DMP400068900	−	−	−
	−	PGSC0003DMP400039027	−	−	−
	−	PGSC0003DMP400043783	−	−	−
Partial sequences	−	−	Sme2.5_21963.1_g00001.1	CA09g09890	Cc00_g14930
	−	−	Sme2.5_00099.1_g00001.1	CA01g17660	Cc06_g13510
	−	−	−	CA00g80950	Cc03_g07260
	−	−	−	CA04g02420	Cc09_g05830
	−	−	−	CA02g16240	−
ZIK
Mutated motif	Solyc07g047990.1.1	−	Sme2.5_00011.1_g00013.1	CA00g69740	Cc06_g00490
	Solyc05g041420.2.1	−	Sme2.5_16820.1_g00001.1	CA01g00440	−
	Solyc02g087590.1.1	−	−	CA07g10900	−
	Solyc10g009060.1.1	−	−	−	−
Partial sequences	−	−	Sme2.5_05066.1_g00004.1	−	−
