# Supplementary material for: In silico analysis reveals widespread presence of three gene families, MAPK, MAPKK and MAPKKK, of the MAPK cascade from crop plants of Solanaceae in comparison to the distantly-related syntenic species from Rubiaceae, coffee
Source: PeerJ. 2017 Jun 6;5:e3255. doi: 10.7717/peerj.3255 (PMC5463992; doi:10.7717/peerj.3255)
Supplement: Table S9 [file peerj-05-3255-s029.xlsx]

## Sheet: Sheet1
Chromosome number	Sl	St	Ca	Cc
	No. of Genes
MPK
1	2	3	2	2
2	1	1	1	−
3	−	−	−	3
4	2	3	1	1
5	1	1	1	2
6	2	3	2	−
7	2	5	2	1
8	1	1	1	1
9	−	−	−	−
10	1	2	1	−
11	1	1	1	1
12	1	1	1
MKK
1	−	−	−	−
2	−	−	−	−
3	3	5	3	−
4	−	−	−	2
5	−	−	−	−
6	−	−	−	1
7	−	−	−	−
8	−	−	−	−
9	−	−	−	−
10	−	−	−	−
11	−	−	−	−
12	1	1	−
MAPKKK
MEKK-like
1	1	1	1	1
2	2	4	2	3
3	1	1	1	1
4	1	2	2	−
5	−	−	−	1
6	1	2	1	1
7	7	6	7	2
8	1	1	1	1
9	−	−	−	−
10	−	−	−	1
11	2	1	−	1
12	1	4	2
Raf-like
1	4	4	3	1
2	7	6	5	4
3	5	3	5	2
4	3	6	3	2
5	1	1	1	2
6	2	2	2	3
7	5	2	3	4
8	3	3	3	2
9	4	5	3	2
10	4	2	2	3
11	1	1	1	1
12	5	8	5
ZIK
1	2	2	−	1
2	−	−	−	3
3	1	3	1	1
4	−	−	1	1
5	−	−	−	1
6	2	3	1	−
7	1	2	1	−
8	1	2	1	1
9	2	4	−	−
10	1	−	−	−
11	−	−	−	−
12	−	−	−
