# Supplementary material for: In silico analysis reveals widespread presence of three gene families, MAPK, MAPKK and MAPKKK, of the MAPK cascade from crop plants of Solanaceae in comparison to the distantly-related syntenic species from Rubiaceae, coffee
Source: PeerJ. 2017 Jun 6;5:e3255. doi: 10.7717/peerj.3255 (PMC5463992; doi:10.7717/peerj.3255)
Supplement: Data S1 [file peerj-05-3255-s030.fa]

>AtMPK1
MATLVDPPNGIRNEGKHYFSMWQTLFEIDTKYMPIKPIGRGAYGVVCSSVNSDTNEKVAI
KKIHNVYENRIDALRTLRELKLLRHLRHENVIALKDVMMPIHKMSFKDVYLVYELMDTDL
HQIIKSSQVLSNDHCQYFLFQLLRGLKYIHSANILHRDLKPGNLLVNANCDLKICDFGLA
RASNTKGQFMTEYVVTRWYRAPELLLCCDNYGTSIDVWSVGCIFAELLGRKPIFQGTECL
NQLKLIVNILGSQREEDLEFIDNPKAKRYIRSLPYSPGMSLSRLYPGAHVLAIDLLQKML
VFDPSKRISVSEALQHPYMAPLYDPNANPPAQVPIDLDVDEDLREEMIREMMWNEMLHYH
PQASTLNTEL

>AtMPK2
MATPVDPPNGIRNQGKHYFSMWQTLFEIDTKYVPIKPIGRGAYGVVCSSVNRESNERVAI
KKIHNVFENRIDALRTLRELKLLRHLRHENVVALKDVMMANHKRSFKDVYLVYELMDTDL
HQIIKSSQVLSNDHCQYFLFQLLRGLKYIHSANILHRDLKPGNLLVNANCDLKICDFGLA
RTSNTKGQFMTEYVVTRWYRAPELLLCCDNYGTSIDVWSVGCIFAELLGRKPVFPGTECL
NQIKLIINILGSQREEDLEFIDNPKAKRYIESLPYSPGISFSRLYPGANVLAIDLLQKML
VLDPSKRISVTEALQHPYMAPLYDPSANPPAQVPIDLDVDEDEDLGAEMIRELMWKEMIH
YHPEAATINNNEVSEF

>AtMPK3
MNTGGGQYTDFPAVETHGGQFISYDIFGSLFEITSKYRPPIIPIGRGAYGIVCSVLDTET
NELVAMKKIANAFDNHMDAKRTLREIKLLRHLDHENIIAIRDVVPPPLRRQFSDVYISTE
LMDTDLHQIIRSNQSLSEEHCQYFLYQLLRGLKYIHSANIIHRDLKPSNLLLNANCDLKI
CDFGLARPTSENDFMTEYVVTRWYRAPELLLNSSDYTAAIDVWSVGCIFMELMNRKPLFP
GKDHVHQMRLLTELLGTPTESDLGFTHNEDAKRYIRQLPNFPRQPLAKLFSHVNPMAIDL
VDRMLTFDPNRRITVEQALNHQYLAKLHDPNDEPICQKPFSFEFEQQPLDEEQIKEMIYQ
EAIALNPTYG

>AtMPK4
MSAESCFGSSGDQSSSKGVATHGGSYVQYNVYGNLFEVSRKYVPPLRPIGRGAYGIVCAA
TNSETGEEVAIKKIGNAFDNIIDAKRTLREIKLLKHMDHENVIAVKDIIKPPQRENFNDV
YIVYELMDTDLHQIIRSNQPLTDDHCRFFLYQLLRGLKYVHSANVLHRDLKPSNLLLNAN
CDLKLGDFGLARTKSETDFMTEYVVTRWYRAPELLLNCSEYTAAIDIWSVGCILGETMTR
EPLFPGKDYVHQLRLITELIGSPDDSSLGFLRSDNARRYVRQLPQYPRQNFAARFPNMSA
GAVDLLEKMLVFDPSRRITVDEALCHPYLAPLHDINEEPVCVRPFNFDFEQPTLTEENIK
ELIYRETVKFNPQDSV

>AtMPK5
MAKEIESATDLGDTNIKGVLVHGGRYFQYNVYGNLFEVSNKYVPPIRPIGRGAYGFVCAA
VDSETHEEIAIKKIGKAFDNKVDAKRTLREIKLLRHLEHENVVVIKDIIRPPKKEDFVDV
YIVFELMDTDLHQIIRSNQSLNDDHCQYFLYQILRGLKYIHSANVLHRDLKPSNLLLNSN
CDLKITDFGLARTTSETEYMTEYVVTRWYRAPELLLNSSEYTSAIDVWSVGCIFAEIMTR
EPLFPGKDYVHQLKLITELIGSPDGASLEFLRSANARKYVKELPKFPRQNFSARFPSMNS
TAIDLLEKMLVFDPVKRITVEEALCYPYLSALHDLNDEPVCSNHFSFHFEDPSSTEEEIK
ELVWLESVKFNPLPSI

>AtMPK6
MDGGSGQPAADTEMTEAPGGFPAAAPSPQMPGIENIPATLSHGGRFIQYNIFGNIFEVTA
KYKPPIMPIGKGAYGIVCSAMNSETNESVAIKKIANAFDNKIDAKRTLREIKLLRHMDHE
NIVAIRDIIPPPLRNAFNDVYIAYELMDTDLHQIIRSNQALSEEHCQYFLYQILRGLKYI
HSANVLHRDLKPSNLLLNANCDLKICDFGLARVTSESDFMTEYVVTRWYRAPELLLNSSD
YTAAIDVWSVGCIFMELMDRKPLFPGRDHVHQLRLLMELIGTPSEEELEFLNENAKRYIR
QLPPYPRQSITDKFPTVHPLAIDLIEKMLTFDPRRRITVLDALAHPYLNSLHDISDEPEC
TIPFNFDFENHALSEEQMKELIYREALAFNPEYQQ

>AtMPK7
MAMLVEPPNGIKQQGKHYYSMWQTLFEIDTKYVPIKPIGRGAYGVVCSSINRETNERVAI
KKIHNVFENRVDALRTLRELKLLRHVRHENVIALKDVMLPANRSSFKDVYLVYELMDTDL
HQIIKSSQSLSDDHCKYFLFQLLRGLKYLHSANILHRDLKPGNLLVNANCDLKICDFGLA
RTSQGNEQFMTEYVVTRWYRAPELLLCCDNYGTSIDVWSVGCIFAEILGRKPIFPGTECL
NQLKLIINVVGSQQESDIRFIDNPKARRFIKSLPYSRGTHLSNLYPQANPLAIDLLQRML
VFDPTKRISVTDALLHPYMAGLFDPGSNPPAHVPISLDIDENMEEPVIREMMWNEMLYYH
PEAEISNA

>AtMPK8
MGGGGNLVDGVRRWLFQRPSSSSSSSSSNNNNNNHEQPIFNSSSFSSSSNPNHSANSGEL
IIEEDLDFSGLTLINVPKRNHLPMDPHKKGETEFFTEYGEANRYQIQEVVGKGSYGVVAS
AVDSHTGERVAIKKINDVFEHVSDATRILREIKLLRLLRHPDVVEIKHIMLPPSRREFRD
IYVVFELMESDLHQVIKANDDLTPEHYQFFLYQLLRGLKYVHAANVFHRDLKPKNILANA
DCKLKICDFGLARVSFNDAPTAIFWTDYVATRWYRAPELCGSFFSKYTPAIDIWSVGCIF
AEMLLGKPLFPGKNVVHQLDLMTDFLGTPPPESISRIRNEKARRYLSSMRKKQPVPFSHK
FPKADPLALRLLERLLAFDPKDRASAEDALADPYFSGLSNSEREPTTQPISKLEFDFERK
KLVKDDVRELIYREILEYHPQMLEEYLRGGDQLSFMYPSGVDRFKRQFAHLEENQGKPGA
AGGGRSTALHRHHASLPRERVPAPNGETAEESSDVERRAAAAVASTLESEEADNGGGYSA
RNLMKSASISGSKCIGVQSKTDKEDTIAEEEDNETVAELTDKVASLHNS

>AtMPK9
MDPHKKVALETEFFTEYGEASRYQIQEVIGKGSYGVVASAIDTHSGEKVAIKKINDVFEH
VSDATRILREIKLLRLLRHPDIVEIKHVMLPPSRREFRDIYVVFELMESDLHQVIKANDD
LTPEHYQFFLYQLLRGLKFIHTANVFHRDLKPKNILANSDCKLKICDFGLARVSFNDAPS
AIFWTDYVATRWYRAPELCGSFFSKYTPAIDIWSIGCIFAEMLTGKPLFPGKNVVHQLDI
MTDLLGTPPPEAIARIRNEKARRYLGNMRRKPPVPFTHKFPHVDPLALRLLHRLLAFDPK
DRPSAEEALADPYFYGLANVDREPSTQPIPKLEFEFERRKITKEDVRELIYREILEYHPQ
MLQEYLRGGEQTSFMYPSGVDRFKRQFAHLEENYGKGEKGSPLQRQHASLPRERVPAPKK
ENGSHNHDIENRSIASLVTTLESPPTSQHEGSDYRNGTSQTGYSARSLLKSASISASKCI
GMKPRNKSEYGESNNDTVDALSQKVAALHT

>AtMPK10
MEPTNDAETLETQGEVTTAIWPSSQILKTTIDIPGTLSHDGRYIQYNLFGHIFELPAKYK
PPIRPIGRGACGIVCSAVDSETNEKVAIKKITQVFDNTIEAKRTLREIKLLRHFDHENIV
AIRDVILPPQRDSFEDVYIVNELMEFDLYRTLKSDQELTKDHGMYFMYQILRGLKYIHSA
NVLHRDLKPSNLLLSTQCDLKICDFGLARATPESNLMTEYVVTRWYRAPELLLGSSDYTA
AIDVWSVGCIFMEIMNREPLFPGKDQVNQLRLLLELIGTPSEEELGSLSEYAKRYIRQLP
TLPRQSFTEKFPNVPPLAIDLVEKMLTFDPKQRISVKEALAHPYLSSFHDITDEPECSEP
FNFDLDEHPFSEEQFRELIYCEALAFNPETSND

>AtMPK11
MSIEKPFFGDDSNRGVSINGGRYVQYNVYGNLFEVSKKYVPPLRPIGRGASGIVCAAWNS
ETGEEVAIKKIGNAFGNIIDAKRTLREIKLLKHMDHDNVIAIIDIIRPPQPDNFNDVHIV
YELMDTDLHHIIRSNQPLTDDHSRFFLYQLLRGLKYVHSANVLHRDLKPSNLLLNANCDL
KIGDFGLARTKSETDFMTEYVVTRWYRAPELLLNCSEYTAAIDIWSVGCILGEIMTREPL
FPGRDYVQQLRLITELIGSPDDSSLGFLRSDNARRYVRQLPQYPRQNFAARFPNMSVNAV
DLLQKMLVFDPNRRITVDEALCHPYLAPLHEYNEEPVCVRPFHFDFEQPSLTEENIKELI
YRESVKFNP

>AtMPK12
MSGESSSGSTEHCIKVVPTHGGRYVQYNVYGQLFEVSRKYVPPIRPIGRGACGIVCAAVN
SVTGEKVAIKKIGNAFDNIIDAKRTLREIKLLRHMDHENVITIKDIVRPPQRDIFNDVYI
VYELMDTDLQRILRSNQTLTSDQCRFLVYQLLRGLKYVHSANILHRDLRPSNVLLNSKNE
LKIGDFGLARTTSDTDFMTEYVVTRWYRAPELLLNCSEYTAAIDIWSVGCILGEIMTGQP
LFPGKDYVHQLRLITELVGSPDNSSLGFLRSDNARRYVRQLPRYPKQQFAARFPKMPTTA
IDLLERMLVFDPNRRISVDEALGHAYLSPHHDVAKEPVCSTPFSFDFEHPSCTEEHIKEL
IYKESVKFNPDH

>AtMPK13
MEKREDGGILTYDGRYVMYNVLGNIFELSSKYIPPIEPIGRGAYGIVCCATNSETNEEVA
IKKIANAFDNRVDAKRTLREIKLLSHMDHDNVIKIKDIIELPEKERFEDVYIVYELMDTD
LHQIIRSTQTLTDDHCQYFLYQILRGLKYIHSANVLHRDLKPSNLVLNTNCDLKICDFGL
ARTSNETEIMTEYVVTRWYRAPELLLNSSEYTGAIDIWSVGCIFMEILRRETLFPGKDYV
QQLKLITELLGSPDDSDLDFLRSDNARKYVKQLPHVQKQSFREKFPNISPMALDLAEKML
VFDPSKRITVDEALKQPYLASLHEINEEPTCPTPFSFDFEETALDEQDIKELVWRESLHF
KNM

>AtMPK14
MAMLVDPPNGIRQEGKHYYTMWQTLFEIDTKYVPIKPIGRGAYGVVCSSINSETNERVAI
KKIHNVFENRIDALRTLRELKLLRHVRHENVISLKDVMLPTHRYSFRDVYLVYELMDSDL
NQIIKSSQSLSDDHCKYFLFQLLRGLKYLHSANILHRDLKPGNLLVNANCDLKICDFGLA
RTYEQFMTEYVVTRWYRAPELLLCCDNYGTSIDVWSVGCIFAEILGRKPIFPGTECLNQL
KLIINVVGSQQDWDLQFIDNQKARRFIKSLPFSKGTHFSHIYPHANPLAIDLLQRMLVFD
PTKRISVSDALLHPYMEGLLEPECNPSENVPVSSLEIDENMEGDMIREMMWEEMLHYLPR
A

>AtMPK15
MGGGGNLVDGVRRWLFFQRRPSSSSSSNNHDQIQNPPTVSNPNDDEDLKKLTDPSKLRQI
KVQQRNHLPMEKKGIPNAEFFTEYGEANRYQIQEVVGKGSYGVVGSAIDTHTGERVAIKK
INDVFDHISDATRILREIKLLRLLLHPDVVEIKHIMLPPSRREFRDVYVVFELMESDLHQ
VIKANDDLTPEHHQFFLYQLLRGLKYVHAANVFHRDLKPKNILANADCKLKICDFGLARV
SFNDAPTAIFWTDYVATRWYRAPELCGSFFSKYTPAIDIWSVGCIFAEMLLGKPLFPGKN
VVHQLDIMTDFLGTPPPEAISKIRNDKARRYLGNMRKKQPVPFSKKFPKADPSALRLLER
LIAFDPKDRPSAEEALADPYFNGLSSKVREPSTQPISKLEFEFERKKLTKDDIRELIYRE
ILEYHPQMLEEYLRGGNQLSFMYPSGVDRFRRQFAHLEENQGPGGRSNALQRQHASLPRE
RVPASKNETVEERSNDIERRTTAAVASTLDSPKASQQAEGTENGGGGGYSARNLMKSSSI
SGSKCIGVQSKTNIEDSIVEEQDETVAVKVASLHNS

>AtMPK16
MQPDHRKKSSVEVDFFTEYGEGSRYRIEEVIGKGSYGVVCSAYDTHTGEKVAIKKINDIF
EHVSDATRILREIKLLRLLRHPDIVEIKHILLPPSRREFRDIYVVFELMESDLHQVIKAN
DDLTPEHYQFFLYQLLRGLKYIHTANVFHRDLKPKNILANADCKLKICDFGLARVAFNDT
PTAIFWTDYVATRWYRAPELCGSFFSKYTPAIDIWSIGCIFAELLTGKPLFPGKNVVHQL
DLMTDMLGTPSAEAIGRVRNEKARRYLSSMRKKKPIPFSHKFPHTDPLALRLLEKMLSFE
PKDRPTAEEALADVYFKGLAKVEREPSAQPVTKLEFEFERRRITKEDVRELIYRESLEYH
PKMLKEYLDGSEPTNFMYPSAVEHFKKQFAYLEEHYKNGTSHNPPERQQHASLPRACVLY
SDNNHPVAQQSSAEVTDGLSKCSIRDERPRGADRNAQMPMSRIPINVPQTIQGAAVARPG
KVVGSVLRYNNCGAATGVEALEQQQRRMVRNPAAASQYPKRTQPCKSNRGDEDCATAAEG
PSRLKPNTQYIPQKVSAAQDTAMSRWY

>AtMPK17
MLEKEFFTEYGEASQYQIQEVVGKGSYGVVASAECPHTGGKVAIKKMTNVFEHVSDAIRI
LREIKLLRLLRHPDIVEIKHIMLPPCRKEFKDIYVVFELMESDLHHVLKVNDDLTPQHHQ
FFLYQLLRGLKFMHSAHVFHRDLKPKNILANADCKIKICDLGLARVSFTDSPSAVFWTDY
VATRWYRAPELCGSFYSNYTPAIDMWSVGCIFAEMLTGKPLFPGKNVVHQLELVTDLLGT
PSPITLSRIRNEKARKYLGNMRRKDPVPFTHKFPNIDPVALKLLQRLIAFDPKDRPSAEE
ALADPYFQGLANVDYEPSRQPISKLEFEFERRKLTRDDVRELMYREILEYHPQMLQEYLQ
GEENINSHFLYPSGVDQFKQEFARLEEHNDDEEEHNSPPHQRKYTSLPRERVCSSEDEGS
DSVHAQSSSASVVFTPPQTPNTATGLSSQKASQVDKAATPVKRSACLMRSDSICASRCVG
VSSAVS

>AtMPK18
MQQNQVKKGTKEMEFFTEYGDANRYRILEVIGKGSYGVVCAAIDTHTGEKVAIKKINDVF
EHISDALRILREVKLLRLLRHPDIVEIKSIMLPPSKREFKDIYVVFELMESDLHQVIKAN
DDLTREHHQFFLYQMLRALKFMHTANVYHRDLKPKNILANANCKLKVCDFGLARVAFNDT
PTTVFWTDYVATRWYRAPELCGSFFSKYTPAIDVWSIGCIFAEVLTGKPLFPGKSVVHQL
ELITDLLGTPKSETISGVRNDKARKYLTEMRKKNPVTFSQKFSKADPLALRLLQRLLAFD
PKDRPTPAEALADPYFKGLSKIEREPSSQQISKMEFEFERRRLTKDDIRELIYREILEYH
PQLLKDYMSGSEGSNFVYPSAIGHLRQQFTYLEENSSRNGPVIPLERKHASLPRSTVHST
VVHSTSQPNLGATDSRRVSFEPSKNGASSAGHPSTSAYPTKSIGPPPRVPPSGRPGRVVE
SSVSYENGRNLKEAYFRSAVSSPHCYFRPNTMTNPENRNIEASSFPPKPQNPVHQFSPTE
PPAATTNQADVETMNHPNPYFQPQLPKTDQLNNNTHMAIDAKLLQAQSQFGPAGAAAVAV
AAHRNIGTISYSAAS

>AtMPK19
MQKTQEKKNMKEMEFFTEYGDANRYRILEVIGKGSYGVVCAAIDTQTGEKVAIKKINDVF
EHVSDALRILREVKLLRLLRHPDIVEIKSIMLPPSKREFKDIYVVFELMESDLHQVIKAN
DDLTREHHQFFLYQMLRALKYMHTANVYHRDLKPKNILANANCKLKVCDFGLARVSFNDT
PTTVFWTDYVATRWYRAPELCGSFCSKYTPAIDIWSIGCIFAEVLTGKPLFPGKSVVHQL
DLITDLLGTPKSETIAGVRNEKARKYLNEMRKKNLVPFSQKFPNADPLALRLLQRLLAFD
PKDRPTAAEALADPYFKCLAKVEREPSCQPISKMEFEFERRRLTKDDIRELIYREILEYH
PQLLKDYMNSEGSSFLYPSAIGHLRKQFAYLEENSGKSGPVIPPDRKHASLPRSAVHSSA
VNSNAQPSLNASDSRRVSIEPSRNGVVPSTSAYSTKPLGPPPRVPSGKPGRVVESSVTYE
NDRNLKESSYDARTSYYRSTVLPPQTVSPNCYFLPNTMNQEKRSGTEAASQPKPQFVPTQ
CNSAKPAELNPNPYVQSQHKVGIDAKLLHAQSQYGPAGAAAVAVAAHRNIGAVGYGMS

>AtMPK20
MQQDNRKKNNLEMEFFSDYGDANRFKVQEVIGKGSYGVVCSAIDTLTGEKVAIKKIHDIF
EHISDAARILREIKLLRLLRHPDIVEIKHIMLPPSRREFKDIYVVFELMESDLHQVIKAN
DDLTREHYQFFLYQLLRALKYIHTANVYHRDLKPKNILANANCKLKICDFGLARVAFNDT
PTTIFWTDYVATRWYRAPELCGSFYSKYTPAIDIWSIGCIFAEVLMGKPLFPGKNVVHQL
DLMTDLLGTPSLDTISRVRNEKARRYLTSMRKKPPIPFAQKFPNADPLSLKLLERLLAFD
PKDRPTAEEALADPYFKGLAKVEREPSCQPITKMEFEFERRKVTKEDIRELISREILEYH
PQLLKDHMNGADKASFLYPSAVDQFRRQFAHLEENSGKTGPVAPLERKHASLPRSTVIHS
TAVARGGQPKLMNNTNTLNPETTQNIPFNHATIQAQQRNLSAAKPSTFMGPVAPFDNGRI
SRDAYDPRSFIRSTNLPFSQQSAATVAMGKQQERRTTMEPEKQARQISQYNRYAPDVAIN
IDNNPFIMARTGMNKAENISDRIIIDTNLLQATAGIGVAAAAAAAAPGGSAHRKVGAVRY
GMSKMY


>Solyc06g068990.2.1
MGGGSTFVDGVRRLFHRRSSTTTITTIVHTNAEPILNNLEKPIKISDSKYQEEEGGELTIIEDFDISGLKFIRVPKRVDFPFSSASYQMDHHRKEAEFFT
EYGEASRYQIQEVIGKGSYGVVASAVDTKTGERVAIKKINDVFEHVSDATRILREIKLLRLLRHPDIVEIKHIMLPPSRREFKDIYVVFELMESDLHQVI
KANDDLTPEHYQFFLYQLMRGLKYTHTANVFHRDLKPKNILANADCKLKICDFGLARVSFNDTPSAIFWTDYVATRWYRAPELCGSFFSKYTPAIDIWSI
GCIFAEMLTGKPLFPGKNVVHQLDLMTDLLGTPPPETIAKIRNEKARRYLGNMRKKTPVPFAQKFPHVDPLALRLLERMLAFDPKDRPSAEEALADPYFR
SLSNVDREPSTHPISKLEFEFERRKLAKEDVRELIYREILEYHPQMLQEYLRGGDQTSGFMYPSGVDRFKRQFAHLEEHYGKGERSTPLQRQHASLPRER
VPAPKDETSSQNIDFEKRTSASVASTLESPPGKSERSENSDANVQNGPNKANYSARSLLKSASISASKCVVVKGRNAEEEPIKEQSDGVDGLAQKPADCH
G


>Solyc12g040680.1.1
MGGSSTFVDGVLRWFHHRRHTNEDAILTQTHNSTDTHLQEKQHEFTITEDFDFTGLKLIKVPKRFHLPISSSSSSMDPTKKNALETEFFTEYGEASRYQV
QEVIGKGSYGVVGSAVDTHTGERVAIKKINDVFDHVSDATRILREIKLLRLLRHPDIVEIKHIMLPPSRREFKDIYVVFELMESDLHQVIKANNDLTHEH
YQFFLYQLLRGLKYIHTANIFHRDLKPKNILANADCKLKICDFGLARVSFNDVPSAIFWTDYVATRWYRAPELCGSFFSKYTPAIDIWSIGCIFAELLSG
KPLFPGKNVVHQLDLITDLLGTPPPETVAKIRNEKARRYLSSMRKKQPVGFAKKFPNADPLALRLLERLLAFDPKDRPSAEEGLEDPYFHGLSNADREPC
RPPISKLEFEFEKRKLAKDDVRELIYREILEYHPQMLQEYLSGADQTSGFMYPSGVDRFKRQFAHLEEHAGKGEHSAPILRQHASLPRERVPAPKDDTSS
QNNDCEKRTVSTTLQSPPTQSEGSENYSARSLLKSASISGSKCVEVKRKNAEEEPIEEQNEEVDGLSQEVASLHV


>Solyc01g080240.2.1
MQPDQRKKGSGDVDFFTEYGEGSRYKIEEVIGKGSYGVVCSAYDTHLGEKVAIKKINDIFEHVSDATRILREIKLLRLLRHPDIVEIKHILLPPSRREFK
DIYVVFELMESDLHQVIKANDDLTPEHYQFFLYQLLRGLKYIHTANVFHRDLKPKNILANADCKLKICDFGLARVAFNDTPTAIFWTDYVATRWYRAPEL
CGSFFSKYTPAIDIWSIGCIFAELLTGKPLFPGKNVVHQLDLMTDLLGTPSPESIARIRNEKARRYLSSMRKKKPVPFSHKFPHADPLALRLLERMLAFD
PKDRPNAEEALADPYFRNLAKVEREPSAQPVTKMEFEFERRRITKEDVRELIYREILEYHPKMLKEFLEGQEPTGFMYPSAVDKFKKQFAYLEEHYGKGG
AAAPPERQHSSSLPRACVLYSDNSVQNPLEVANDLSKCSIKEDEKPQADRSSMIPMTRLPLQVPQNVQGGAARPGRVVSSVLRYNNCGAAATAAEVIEQR
RIARNPGGPTQYPISNTSYPRRHPSCKNERGEDSTEVSNGVQPKPEQYIARKVAAAPGGPGNQWY


>Solyc04g007710.2.1
MVMDFKEFFTEYGEAHQYEIQEVVGKGSYGVVAAAIDTHTGEKVAIKKIKDVFEHSCEATRILREIKLLRLLRHPDIVEIKHILLPPCPREFKDIYVVFE
LMECDLQHVIKANDSLTAEHYQFFMYQLLRGLKYMHTANVFHRDLKPKNILANADCKLKICDFGLARVSLGDNPSAVFWTDYVATRWYRAPELCGSFFSK
YTPAVDIWSLGCIFAEMLTGKPLFPGKNAVHQLDLITDLLGTPSTEAISRIKNEKARRYLSSMKKKAPIPLSQQFPHVDPLALRLLERLIAFDPKDRPSA
EEALAHPYFRGLANKEQEPSSQTISKFEFDFERRKLGKEDIRELIYREILEYHPQMLQEHLHGTDHTHFMYPSGVDCFKQQFDHLEGQSGRGGSTLFPRR
YASLPRERVCASTEEEADKDGEFERHVVASMAQRCLPSPPSSPKVKKPDIANTVEGPNEAVHSTPTNTERCMLRSSSISFSKCVGAIWDCEDTTCKPYQN
GINKSSKTALYA


>Solyc05g008020.2.1
MTMPFKEFFTEYGEAHQYEIQEVVGKGSYGVVASAVDTHTGKKVAIKKINNVFEHVSEATRILREIKLLRLLRHPDIVEIKHILLPPCPREFKDIYVVFE
LMECDLQHVIKANGSLSPAHYQFFLYQLLRGLKYMHTANVFHRDLKPKNILANADCKLKLCDFGLARAAFGDTPFAIFWTDYVATRWYRAPELCGSFYSK
YTPAVDMWSIGCIFAEMLTKQPLFPGDDVVHQLDLITDLLGSPSTEVISRIKNDKARIHLSSMTKKAPVPLSQKFPDIDPLALKLLESLIAFDPKDRPSA
EEALAHPYFRGLANIENEPSARPISKSEFDFERRKLSKEDITELIYREILEYHPQMLQEYLQGTEHTSFLYPSGVDCFKEQFDLLEGDGRNITHHPRRYT
SLPRERVYVSIDEETDQHDDYERHVETVVAHNRLPSQRGSDEINRADSSNENEGHSQNELSPTSNTARCLIRSASISFSKCIGAVWDDCEDTTYKRYDNG
ISRSSKEPATLYA


>Solyc07g056350.2.1
MQPDHRKKSSAEMDFFSEYGDANRYKIQEVIGKGSYGVVCSAIDTHTGEKVAIKKIHDIFEHISDAARILREIKLLRLLRHPDIVEIKHIMLPPSRRDFK
DIYVVFELMESDLHQVIKANDDLTREHYQFFLYQLLRALKYIHTANVYHRDLKPKNILANANCKLKICDFGLARVAFNDTPTTIFWTDYVATRWYRAPEL
CGSFYSKYTPAIDIWSIGCIFAEVLTGKPLFPGKNVVHQLDLMTDLLGTPSMDTISRVRNDKARRYLTSMRKKQPVSFAQKFPNADPLSLKLLERLLAFD
PKDRPTAEEALADPYFKGLAKSEREPSCKSISKMEFEFERRRVTKEDLRELIFREILEYHPQLRKDYLNGVERTNFLYPSAVDQFRKQFAHLEENGGNGV
PVVPMDRKHVSLPRSTVVHSNPNPLKEQPIVANMRDRQNGEESCSRNCRDSEGLASSLTRTLQAQPRNALAAKPGKVVGPGLAYDSGNREKYDPRSQVRN
AVGPPQIMSSVYSYDRSGVVKQERSVETERDMNCHSKPMAPCGMAAKLAPDIAINIDSNPFYMMRAGVTKPDRVDDRITIDTNLLQAKSQYGGIGVAAAA
ATSGAAHRKVGTVQYGMSRMY


>Solyc10g007500.2.1
MMQQDHRKKNTKEVEFFTEYGEANRYKILEVVGKGSYGVVCAAIDTHTGEKVAIKKITDIFEHASDAIRILREIKLLRLLRHPDIVDIKRIMLPPSKRDF
KDIYVVFELMESDLHHVIKANDDLSHEHHRFFLYQMLRALKYMHTANVYHRDLKPKNILANANCKLKICDLGLARVSFSDTPTTALWTDYVATRWYRAPE
LCGSFFSKYTPAIDIWSIGCIFAEVLTGKPLFPGKSVVHQLDLMTDLLGTPSADSISGVRNEKARKYLTSMRKKNPVPFTEKFPGADPLVLRLLQRLLAF
DPKDRPTAEEALSDPYFKGLAKIEREPSCRPISNLEFEFERRRVTKEDIKELIFREILEYHPQLQKDYIAGNDGTNFLYPSATDQFRRQFAYLEENNDKS
GPVIPLGRKHVSLPRSAVNSSTDPPKARQNFSVFDHTQVTEKSSTDVRVAEKTSGTIQNISRPPHRVHAAKPGRVVGPILPYDGRMLTQNTGLLPHGISP
HYMFRMNPGNREKCGTESKDATQVRPLPAQCNMSVEMNTNPYYPAQEKVAQLGGQIAIDAKLLQAQTKFGAVGAAAVAVAAHREVGTIQYSLT


>Solyc07g062080.2.1
MQQDQRKKSSKEVEFFTEYGDANRYKILEVIGKGSYGVVCAAIDTHTGEKVAIKKITDIFEHISDAIRILREVKLLRLLRHPDIVEIKRIILPPSRREFR
DIYVVFELMESDLHHVIKANDDLTHEHHRFFLYQMLRAMKFMHTANVYHRDLKPKNILANANCKLKICDFGLARVAFSDTPTTIFWTDYVATRWYRAPEL
CGSFFSKYTPAIDIWSIGCIFAEVLTGKPLFPGKSVVHQLDLITDLLGTPSVDIVSGVRNEKARKYLTDMKKKSPVPFTEKFRKADPLALRLLQRLLAFD
PKDRPTAEEALADPYFKGLAKIEREPSSQPISKLEFEFERRRVTKDDIRELIFREILEYHPQLLKDYMAGNSGANFIYPSAIGNFRRQFAYLEENSGKSG
PVIPPGRKHVSLPRSTVNSSTIPPRTQQNPMFDHRQVTEKATAGVRVSDPKVLRPPPRVPTAKPGRVLGPVYDGDRSIKEVTDGRVYAQNSVVQPHGMSP
QYLFRSNSTHLEKCGTEAEKDRSQVKQQHGQCMVAKSSASMSFEMNTNPYYHTQARVAQLGGQIAMDAKLLQAQTQFGAVGAAAVAVAAHREVGTVQYGL


>Solyc04g080730.2.1
MATPVEPPNGIRSPGKHYYSMWQSLFEIDTKYVPIKPIGRGAYGIVCSSVNRESNEKVAIKKINNAFENRVDALRTLRELKLLRHLRHENVIALKDVMMP
IHRRSFKDVYLVYELMDTDLHQIVKSSQTLTNDHCQYFLFQLLRGLKYLHSANILHRDLKPGNLLINANCDLKICDFGLARTSSGKDQFMTEYVVTRWYR
APELLLCCDNYGTSIDVWSVGCIFAELLGRKPVFPGTECLNQLKLIINILGSQREEDLEFIDNPKARKYIKSLPYSPGTPFSRLYPQAHPLAIDLLQRML
VFDPSKRISVMEALQHPYMSPLYDPNTDPPAQVPINLDIDEDLGEETIRDMMWTEILHYHPEAATAAMEEVM


>Solyc02g084870.2.1
MATQVEAPNGIRSRGKHYYTMWQTVFEVDTKYVPIKPIGRGAYGVVCSSVNKETNEKVAIKKINNVFSNRIDALRTLRELKLLRHIRHENVIALKDVMMP
IHRSSFKDIYLVYELMDTDLNHIIKSPQPLSDDHCKYFLFQLLRGLKYLHSANILHRDLKPGNLLVNANCELKICDFGLARTSRNNGQFMTEYVVTRWYR
APELLLCCDNYGTSIDVWSVGCIFAEILGRKPLFPGTECLNQLKLILNILGSQPEADLHFIDNPRAKGFIRSLPFTRGAHFSSLFPHADPLAIDLLQRML
IFDPSKRITVTEALYHPYLSSLYDPTCNLPAQFPLNLDIDENMAEPLIREMMLREIFHYHPEAAYINTFY


>Solyc06g005170.2.1
MVDANMGAAQFPDFPKIVTHAGQYVQYDIFGNLFEITNKYQPPIMPIGRGAYGIVCSVFNAELNEMVAVKKIANAFDNYMDAKRTLREIKLLRHLDHENV
IGLRDVIPPPLRREFSDVYIATELMDTDLHQIIRSNQGLSEDHCQYFMYQLLRGLKYIHSAHVIHRDLKPSNLLLNANCDLKICDFGLARPNVENENMTE
YVVTRWYRAPELLLNSSDYTAAIDVWSVGCIFMELMNRKPLFAGKDHVHQIRLLTELLGTPTESDLSFLRNEDAKRYVRQLPQHPRQQLATVFPHVNPLA
IDLVDKMLTLDPTRRITVEEALAHPYLAKLHDAADEPVCPIPFSFDFEQQGIGEEQIKDMIYQEALALNPEYA


>Solyc11g072630.1.1
MDAENIENSVEIKGIPTRDGKYVEYNVVGNLFEVTSKYVPPIQPVGRGAYGIVCCATNSETKEEIAIKKIGNAFENRIDAKRTLREIKLLSHMDHENVIK
IKDIVRPPDREEFNDVYIVYELMDTDLHQIIRSSQALTEDHCQYFLYQLLRGLKYVHSANVLHRDLKPSNLLLNANCDLKICDFGLARTTSEADFMTEYV
VTRWYRAPELLLNCTEYTAAIDIWSVGCILMELIKREPLFPGRDYAQQLGLIIKLLGSPEESDLGFLRSDNARKYVKQLPQVPKQPFSEHFPDVSPLALD
LAEKMLVFDPAKRITVEDALNHPFMISLHEINEEPVCTSPFNFDFEQASLSEEDIKELIWNEALKFDPDTTK


>Solyc08g081490.2.1
MANQTGGASSIGSRDIRGVLINGGQYVRYNVYGNLFEVFSKYVPPIRPIGRGAYGLVCAAVNSETREEVAIKKIGNAFDNRIDAKRTLREIKLLRHLDHE
NIVAIKDLIRPPKKEAFNDVYIVSELMDTDLHQIIRSEQPLTNDHCQYFMYQLLRGLKYVHSANVLHRDLKPSNLFLNANCDLKIGDFGLARTTSETDFM
TEYVVTRWYRAPELLLNCSEYTGAIDVWSVGCILGEIMTREPLFPGKDYVQQLRLITELLGSPDDASLQFLRSDNARRYVRQLPQYPKQQFSARFPSMSA
LAIDLLEKMLVFDPTRRITVDEALCHPFLSSLHDLNDEPICPRPFSFDFDEPSITEEKIKELIWRECVKFYPDFVEQNI


>Solyc01g094960.2.1
MEASTGDHGVQSNFRGVPTHGGRYVQYNVYGNLFEVSKKYVPLRPVGRGAYGIVCAALNSETREEVAIKKIGNAFDNRIDAKRTLREIKLLRHMDHDNVI
AIRDIIRPPQTENFNDVYIVYELMDTDLHQIVRSNQQLTDDHCRYFLYQILRGLKYIHSANVLHRDIKPSNLFLNANCDLKVGDFGLARTTSETDFMTEY
VVTRWYRAPELLLNCSEYTAAIDIWSVGCILGEMMTRQPLFPGRDYVHQLKLITELIGSPDDASLGFLRSDNARRYVRQLPQYPRQQFAAKFPNASPGAV
DLLEKMLVFDPSKRVTVDEALCHPYLAPLHDINEEPVCPRPFSFDFEQPSFTEENIKELIWRETVNFNPDPTH


>PGSC0003DMP400036823
MMQQDHRKKNTKEVEFFTEYGEANRYKILEVVGKGSYGVVCAAIDTHTGEKVAIKKITDIFEHASDAIRILREIKLLRLLRHPDIVDIKRIMLPPSKRDF
KDIYVVFELMESDLHHVIKANDDLSHEHHRFFLYQMLRALKYMHTANVYHRDLKPKNILANANCKLKICDLGLARVSFNDTPTTALWTDYVATRWYRAPE
LCGSFFSKYTPAIDIWSIGCIFAEVLTGKPLFPGKSVVHQLDLMTDLLGTPSADTIAGVRNEKARKYLTSMRKKNPVPFTEKFPGADPLVLRLLQRLLAF
DPKDRPTAEEALSDPYFKGLAKIEREPSCRPISNLEFEFERRRLTKEDIKELIFREILEYHPQLQKDYNAGNDGTNFLYPSATGQFRRQFAYLEENNGKS
GPVIPLGRKHVSLPRSAVNSSTDPPKARQNFSVFDHTQVTEKSSTDVRVAEKISGTIQNISRPPHRVHAAKPGRVVGPILPYDGRMLTQNTGLLPHVISP
HYMFRMNPGNREKCGTEAKDTTQVRPLPAQCNMSVEMNTNPYYPIQEKVAQLGGQIAIDAKLLQAQTQFGAVGAAAVAVAAHREVGTIQYSLT


>PGSC0003DMP400036824
MMQQDHRKKNTKEVEFFTEYGEANRYKILEVVGKGSYGVVCAAIDTHTGEKVAIKKITDIFEHASDAIRILREIKLLRLLRHPDIVDIKRIMLPPSKRDF
KDIYVVFELMESDLHHVIKANDDLSHEHHRFFLYQMLRALKYMHTANVYHRDLKPKNILANANCKLKICDLGLARVSFNDTPTTALWTDYVATRWYRAPE
LCGSFFSKVVHANNVPLAVF


>PGSC0003DMP400012516
MQQDQHKKSSKEVEFFTEYGDANRYKILEVVGKGSYGVVCAAIDTHTGEKVAIKKITDIFEHISDAIRILREVKLLRLLRHPDIVEIKRIILPPSRREFR
DIYVVFELMESDLHHVIKANDDLTHEHHRFFLYQMLRALKFMHTANMYHRDLKPKNILANANCKLKICDFGLARVAFSDAPTTIFWTDYVATRWYRAPEL
CGSFFSKYTPAIDIWSIGCIFAEVLTGKPLFPGKSVVHQLDLITDLLGTPSVDIVSGVRNEKARKYLTDMKKKSPVPFTEKFRKADPLALRLLQRLLAFD
PKDRPTAEEALADPYFKGLAKIEREPSSQPISKLEFEFERRRVTKDDIRELIFREILEYHPQLLKDYMAGNSGANFLYPSAIGNFRRQFAYLEENSGKSG
PVIPPGRKHVSLPRYDSMSCLSCWLCQ


>PGSC0003DMP400012517
MQQDQHKKSSKEVEFFTEYGDANRYKILEVVGKGSYGVVCAAIDTHTGEKVAIKKITDIFEHISDAIRILREVKLLRLLRHPDIVEIKRIILPPSRREFR
DIYVVFELMESDLHHVIKANDDLTHEHHRFFLYQMLRALKFMHTANMYHRDLKPKNILANANCKLKICDFGLARVAFSDAPTTIFWTDYVATRWYRAPEL
CGSFFSKYTPAIDIWSIGCIFAEVLTGKPLFPGKSVVHQLDLITDLLGTPSVDIVSGVRNEKARKYLTDMKKKSPVPFTEKFRKADPLALRLLQRLLAFD
PKDRPTAEEALADPYFKGLAKIEREPSSQPISKLEFEFERRRVTKDDIRELIFREILEYHPQLLKDYMAGNSGANFLYPSAIGNFRRQFAYLEENSGKSG
PVIPPGRKHVSLPRSTVNSSTIPPRTQQNPMFDHRQVTEKATAGVRVSDPKVLRPPPRVPTAKPGRVLGPVLSYDGDRSIKEVTDGRVYPQNSVVQPHGM
SPHYLFRSNSTHLERCGTEAEKDRSQVKPQHGQCMAAKSSASMSFEMSTNPYYHTQARVAQLGGQIAMDAKLLQAQTQFGAVGAAAVAVAAHREVGTVQY
GLT


>PGSC0003DMP400030312
MQPDHRKKSSAEMDFFSEYGDANRYKIQEVIGKGSYGVVCSAIDTHTGEKVAIKKIHDIFEHISDAARILREIKLLRLLRHPDIVEIKHIMLPPSRRDFK
DIYVVFELMESDLHQVIKANDDLTREHYQFFLYQLLRALKYIHTANVYHRDLKPKNILANANCKLKICDFGLARVAFNDTPTTIFWTDYVATRWYRAPEL
CGSFYSKYTPAIDIWSIGCIFAEVLTGKPLFPGKNVVHQLDLMTDLLGTPSMDTISRVRNDKARRYLTSMRKKPPVSFAQKFPNADPLSLKLLERLLAFD
PKDRPTAEEALADPYFKGLAKSEREPSCKSISKMEFEFERRRVTKEDLRELIFREILEYHPQLRKDYLNGVERTNFLYPSAVDQFRKQFAHLEENGANGV
PVVPMDRKHVSLPRSTVVHSNPNPLKEQPIAANMRDRQNGEESCSRNCRDSEGLASSLTRTLQAQPRNALGIFRQS


>PGSC0003DMP400030311
MQPDHRKKSSAEMDFFSEYGDANRYKIQEVIGKGSYGVVCSAIDTHTGEKVAIKKIHDIFEHISDAARILREIKLLRLLRHPDIVEIKHIMLPPSRRDFK
DIYVVFELMESDLHQVIKANDDLTREHYQFFLYQLLRALKYIHTANVYHRDLKPKNILANANCKLKICDFGLARVAFNDTPTTIFWTDYVATRWYRAPEL
CGSFYSKYTPAIDIWSIGCIFAEVLTGKPLFPGKNVVHQLDLMTDLLGTPSMDTISRVRNDKARRYLTSMRKKPPVSFAQKFPNADPLSLKLLERLLAFD
PKDRPTAEEALADPYFKGLAKSEREPSCKSISKMEFEFERRRVTKEDLRELIFREILEYHPQLRKDYLNGVERTNFLYPSAVDQFRKQFAHLEENGANGV
PVVPMDRKHVSLPRSTVVHSNPNPLKEQPIAANMRDRQNGEESCSRNCRDSEGLASSLTRTLQAQPRNALAKPGKVVGPGLAYDSGNREKYDPRPQVRNA
VVYNYDRSGVVKQERSVETERGMNSHSKPMAPCGMAAKLAPDIAINIDSNPFYMMRAGVTKPDRVDDRITIDTNLLQAKSQYGGIGVAATAATTGAAHRK
VGTVQYGMSRMY


>PGSC0003DMP400030310
MQPDHRKKSSAEMDFFSEYGDANRYKIQEVIGKGSYGVVCSAIDTHTGEKVAIKKIHDIFEHISDAARILREIKLLRLLRHPDIVEIKHIMLPPSRRDFK
DIYVVFELMESDLHQVIKANDDLTREHYQFFLYQLLRALKYIHTANVYHRDLKPKNILANANCKLKICDFGLARVAFNDTPTTIFWTDYVATRWYRAPEL
CGSFYSKYTPAIDIWSIGCIFAEVLTGKPLFPGKNVVHQLDLMTDLLGTPSMDTISRVRNDKARRYLTSMRKKPPVSFAQKFPNADPLSLKLLERLLAFD
PKDRPTAEEALADPYFKGLAKSEREPSCKSISKMEFEFERRRVTKEDLRELIFREILEYHPQLRKDYLNGVERTNFLYPSAVDQFRKQFAHLEENGANGV
PVVPMDRKHVSLPRSTVVHSNPNPLKEQPIAANMRDRQNGEESCSRNCRDSEGLASSLTRTLQAQPRNALAAKPGKVVGPGLAYDSGNREKYDPRPQVRN
AVVYNYDRSGVVKQERSVETERGMNSHSKPMAPCGMAAKLAPDIAINIDSNPFYMMRAGVTKPDRVDDRITIDTNLLQAKSQYGGIGVAATAATTGAAHR
KVGTVQYGMSRMY


>PGSC0003DMP400007748
MNMQGSGDVDFFTEYGEGSRYKIEEVIGKGSYGVVCSAYDTHLGEKVAIKKINDIFEHVSDATRILREIKLLRLLRHPDIVEIKHILLPPSRREFKDIYV
VFELMESDLHQVIKANDDLTPEHYQFFLYQLLRGLKYIHTANVFHRDLKPKNILANADCKLKICDFGLARVAFNDTPTAIFWTDYVATRWYRAPELCGSF
FSKYTPAIDIWSIGCIFAELLTGKPLFPGKNVVHQLDLMTDLLGTPSPESIARIRNEKARRYLSSMRKKKPVPFSHKFPHADPLALRLLERMLAFDPKDR
PNAEEALADPYFRNLAKVEREPSAQPVTKMEFEFERRRITKEDVRELIYREILEYHPKMLKEFLEGQEPTSFMYPSAVDKFKKQFAYLEEHYGKGGAAAP
PERQHSSSLPRLVPGSHAG


>PGSC0003DMP400007750
MQPDQRKKGSGDVDFFTEYGEGSRYKIEEVIGKGSYGVVCSAYDTHLGEKVAIKKINDIFEHVSDATRILREIKLLRLLRHPDIVEIKHILLPPSRREFK
DIYVVFELMESDLHQVIKANDDLTPEHYQFFLYQLLRGLKYIHTANVFHRDLKPKNILANADCKLKICDFGLARVAFNDTPTAIFWTDYVATRWYRAPEL
CGSFFSKYTPAIDIWSIGCIFAELLTGKPLFPGKNVVHQLDLMTDLLGTPSPESIARIRNEKARRYLSSMRKKKPVPFSHKFPHADPLALRLLERMLAFD
PKDRPNAEEALADPYFRNLAKVEREPSAQPVTKMEFEFERRRITKEDVRELIYREILEYHPKMLKEFLEGQEPTSFMYPSAVDKFKKQFAYLEEHYGKGG
AAAPPERQHSSSLPRACVLYSDNSVQNPVEVANDLSKCSIKEDEKPQADRSSMIPMTRLPLQVPQNVQGGAARPGRVVSSVLRYNNCGAAATAAEVIEQR
RIARNPGGPTQYPISNTSYPRRHPSCKNERGEDSTEVSNGVQSKPEQYIARKVAAAPGGPGNQWY


>PGSC0003DMP400010570
MVMDFKEFFTEYGEAHQYEIQEVVGKGSYGVVAAAIDTHTGEKVAIKKINDVFEHSCEATRILREIKLLRLLRHPDIVEIKHILLPPCPREFKDIYVVFE
LMECDLQHVIKANDSLTAEHYQFFMYQLLRGLKYMHTANVFHRDLKPKNILANADCKLKICDFGLARVSLGDNPSAVFWTDYVATRWYRAPELCGSFFSK
YTPAVDIWSLGCIFAEMLTGKPLFPGKNAVHQLDLITDLLGTPSTEAISRIKNEKARRYLSSMKKKAPIPLSQQFPHVDPLALRLLERLIAFDPKDRPSA
EEALSHPYFRGLANKEQEPSSQTISKFEFDFERRKLGKEDIRELIYREILEYHPQMLQEHLHGTDHTHFMYPSGVDCFKQQFDHLEGHSGRGGSTLFPRR
YASLPRERVCASTDEEADKDGEFERHAVASMAQRCLPSPPSSPKVKKPDTANTVEGPTEAGHSTPKNTERCMLRSSSISFSKCVGAIWDGEVSVF


>PGSC0003DMP400010572
MVMDFKEFFTEYGEAHQYEIQEVVGKGSYGVVAAAIDTHTGEKVAIKKINDVFEHSCEATRILREIKLLRLLRHPDIVEIKHILLPPCPREFKDIYVVFE
LMECDLQHVIKANDSLTAEHYQFFMYQLLRGLKYMHTANVFHRDLKPKNILANADCKLKICDFGLARVSLGDNPSAVFWTDYVATRWYRAPELCGSFFSK
YTPAVDIWSLGCIFAEMLTGKPLFPGKNAVHQLDLITDLLGTPSTEAISRIKNEKARRYLSSMKKKAPIPLSQQFPHVDPLALRLLERLIAFDPKDRPSA
EEALSHPYFRGLANKEQEPSSQTISKFEFDFERRKLGKEDIRELIYREILEYHPQMLQEHLHGTDHTHFMYPSGVDCFKQQFDHLEGHSGRGGSTLFPRR
YASLPRERVCASTDEEADKDGEFERHAVASMAQRCLPSPPSSPKVKKPDTANTVEGPTEAGHSTPKNTERCMLRSSSISFSKCVGAIWDGEDTTCKPYQN
GINKSSKTALYA


>PGSC0003DMP400053050
MPFKEFFTKYGEAHQYEIQEVVGKGSYGVVASAVDTHTGKKVAIKKINNIFEHVSEATRILREIKLLRLLRHPDIVEIKHILLPPCPREFKDIYVVFELM
ECDLQHVIKANGSLSPEHYQFFLYQLLRGLKYMHTANVFHRDLKPKNILANADCKLKLCDFGLARAAFGDTPSAIFWTDYVATRWYRAPELCGSFYSKYT
PAVDMWSIGCIFAEMLTKQPLFPGDDVVHQLDLITDLLGSPSTEVISRIKNDKARIHLSSMTKKAPVPLSQKFPDIDPLALRLLESLIAFDPQDRPSAEE
ALAHPYFRGLANIEHEPSARPISKFEFDFERRKLAKEDITELIYREILEYHPQMLQEYLHGTEHTSFLYPSGVDCFKEQFDLLEGDGRNITHHPRRYTSL
PRERVYVSIDEETDQHDDFERHVETVVAHKRLLSQRGTDEVNKADSSNENEGHSQNELSPTSNTARCLIRSASISFSKCVGAVWDDCEDTTYKRYDNGIS
RSSKEPATLYA


>PGSC0003DMP400004339
MGGSSSFVDGVLRWFHRRHTNEDAILTQPHNSADTHLQEKQENKHEFTITEDFDFTGLKLIKVPKRFHLPISSSSMDPIKKNALETEFFTEYGEASRYQV
QEVIGKGSYGVVGSAVDTHTGERVAIKKINDVFDHVSDATRILREIKLLRLLRHPDIVEIKHIMLPPSRREFKDIYVVFELMESDLHQVIKANNDLTHEH
YQFFLYQLLRGLKYIHTANIFHRDLKPKNILANADCKLKICDFGLARVSFNDVPSAIFWTDYVATRWYRAPELCGSFFSKYTPAIDIWSIGCIFAELLSG
KPLFPGKNVVHQLDLITDLLGTPPPETVAKIRNEKARRYLSSMRKKQPVGFAKKFPNADPLALRLLERLLAFDPKDRPSAEEGLEDPYFHGLSNADREPC
RPPISKLEFEFEKRKLAKDDVRELIYREILEYHPQMLQEYLSGGDQTSGFMYPSGVDRFKRQFAHLEEHAGKGEHSAPILRQHASLPRERVPAPKDDTSS
QNNDCEKRTVSTTLQSPPAQSEGSENYSARSLLKSASISGSKCVEVKRRNAEEEPIEEQNEEVDGLSQEVASLHV


>PGSC0003DMP400050161
MGGGSTFVDGVRRLFHRRSSTTTTITTIVHTNAEPILNNLEKPIKISDSQYQQEEEGELIVIEDFDISGLKFIRVPKRVDFPFSSASYQMDHHRKNSQEA
EFFTEYGEASRYQIQEVIGKGSYGVVASAVDTKTGERVAIKKINDVFEHVSDATRILREIKLLRLLRHPDIVEIKHIMLPPSRREFKDIYVVFELMESDL
HQVIKANDDLTPEHYQFFLYQLMRGLKYTHTANVFHRDLKPKNILANADCKLKICDFGLARVSFNDTPSAIFWTDYVATRWYRAPELCGSFFSKYTPAID
IWSIGCIFAEMLNGKPLFPGKNVVHQLDLMTDLLGTPPAETIAKIRNEKARRYLGNMRKKPPVPYAQKFPHADPLALRLLERILAFDPKDRPSAEEALAD
PYFRSLSNVDREPSTHPISKLEFEFERRKLAKEDVRELIYREILEYHPQMLQEYHRGGDQTSGFMYPSGVDRFKRQFAHLEEHYGKGERSTPLQRQHASL
PRERVPAPKDETSSQNIDFEKRTSASVASTLESPPGQSEGSEYSDANVQNGPNKANYSARSLLKSASISASKCVVVKRRNAEEEAIKEQTDGVDGLAQKL
ADLHG


>PGSC0003DMP400006600
MATPVEPPNGIRSPGKHYYSMWQSLFEIDTKYVPIKPIGRGAYGIVCSSVNREINEKVAIKKINNAFENRVDALRTLRELKLLRHLRHENVIALKDVMMP
IHRRSFKDVYLVYELMDTDLHQIVKSSQTLTNDHCQYFLFQLLRGLKYLHSANILHRDLKPGNLLINANCDLKICDFGLARTSSGKDQFMTEYVVTRWYR
APELLLCCDNYGTSIDVWSVGCIFAELLGRKPVFPGTECLNQLKLIINILGSQREEDLEFIDNPKARKYIKSLPYSPGTPFSRLYPQAHPLAIDLLQRML
VFDPSKRISVMEALQHPYMSPLYDPNTDPPAQVPINLDIDEDLGEETIRDMMWTEILHYHPEAATAAMEEVM


>PGSC0003DMP400006283
MATQVEAPNGIRSRGKHYYTMWQTVFEVDTKYVPIKPIGRGAYGVVCSSVNRETNEKVAIKKINNVFSNRIDALRTLRELKLLRHIRHENVIALKDVMMP
IHRSSFKDIYLVYELMDTDLNHIIKSPQPLSDDHCKYFLFQLLRGLKYLHSANILHRDLKPGNLLVNANCELKICDFGLARTSRDNGQFMTEYVVTRWYR
APELLLCCDNYGTSIDVWSVGCIFAEILGRKPLFPGTECLNQLKLILNILGSQPEADLHFIDNPRAKGFIRSLPFTRGAHFSSLFPHADPLAIDLLQRML
IFDPSKRITVTEALYHPYLSSLYDPTCNLPAQFPLNLDIDENMAEPLIREMMLREIFHYHPEAAYINTFY


>PGSC0003DMP400052344
MVDANMSGAQFPDFPKIVTHGGQYVQYDIFGNYFEITNKYRPPIMPIGRGAYGIVCSVFNAELNEMVAVKKIANAFDNYMDAKRTLREIKLLRHLDHENV
IGLRDVIPPPLRREFSDVYIATELMDTDLHQIIRSNQGLSEDHCQYFMYQLLRGLKYIHSAHVIHRDLKPSNLLLNANCDLKICDFGLARPNLENENMTE
YVVTRWYRAPELLLNSSDYTAAIDVWSVGCIFMELMNRKPLFAGKDHVHQIRLLTELLGTPTESDLSFLRNEDAKRYVRQLPQHPRQQLATVFPHVNPLA
IDLVDKMLTLDPTRRITVEEALAHPYLAKLHDAADEPVCPIPFSFDFEQQGIGEEQIKDMIYQEALALNPEYA


>PGSC0003DMP400052345
MVDANMSGAQFPDFPKIVTHGGQYVQYDIFGNYFEITNKYRPPIMPIGRGAYGIVCSVFNAELNEMVAVKKIANAFDNYMDAKRTLREIKLLRHLDHENV
IGLRDVIPPPLRREFSDVYIATELMDTDLHQIIRSNQGLSEDHCQYFMYQLLRGLKYIHSAHVIHRDLKPSNLLLNANCDLKICDFGLARPNLENENMTE
YVVTRWYRAPELLLNSSDYTAAIDVWSVGCIFMELMNRKPLFAGKDHVHQIRLLTELLGTPTESDLSFLRNEDAKRYVRQLPQHPRQQLATVFPHVNPLA
IDLVDKMLTLDPTRRITGNFPICTAI


>PGSC0003DMP400044003
MDAENIENSVEIKGIPTRDGKYVEYNVVGNFFEVTSKYVPPIQPVGRGAYGIVCCATNSETKEEIAIKKIGSAFENRIDAKRTLREIKLLSHMDHENVIK
IKDIVRPPDREEFNDVYIVYELMDTDLHQIIRSSQALTEDHCQYFLYQLLRGLKYVHSANVLHRDLKPSNLLLNANCDLKICDFGLARTTSEADFMTEYV
VTRWYRAPELLLNCTEYTSAIDIWSVGCILMELIKREPLFPGRDYAQQLGLIIKLLGSPEESDLGFLRSDNARKYVKQLPQVPKQPFSEHFPDVSPLALD
LAEKMLVFDPAKRITVEDALNHPFMISLHEINEEPVCTSPFNFDFEQASLSEEDIKELIWNEALKFDPDTTK


>PGSC0003DMP400021542
MANQTGGASSTGSRDIRGVLIHGGQYVRYNVYGSLFEVSSKYVPPIRPIGRGAYGLVCAAVNSETREEVAIKKIGNAFDNRIDAKRTLREIKLLRHLDHE
NIVAIKDLIRPPKKEAFNDVYIVSELMDTDLHQIIRSEQPLTNDHCQYFMYQLLRGLKYVHSANVLHRDLKPSNLFLNANCDLKIGDFGLARTTSETDFM
TEYVVTRWYRAPELLLNCSEYTGAIDVWSVGCILGEIMTREPLFPGKDYVQQLRLITELLGSPDDASLQFLRSDNARRYVRQLPQYPKQQFSARFPSMSP
LAVDLLEKMLVFDPTRRITVDEALCHPFLSSLHDLNDEPICPRPFSLDFDEPSITEEKIKELIWRESVKFYPDFVEQNI


>PGSC0003DMP400000144
MEASLGDHGVQSNFSGVPTHGGRYMQYNVYGNLFEVSKKYVPLRPVGRGAYGIVCAALNSETREEIAIKKIGNAFDNRIDAKRTLREIKLLRHMGHDNVI
AIKDIIRPPQTENFNDVYIIYELMDTDLHQIIRSNQQLTDDHCRYFLYQILRGLKYIHSANVLHRDLKPSNLLLNANCDLKVGDFGLARTTSETDFMTEY
VVTRWYRAPELLLNCSEYTAAIDIWSVGCILGEMMTRQPLFPGRDYVHQLKLITELIGSPDDASLGFLRSDNARRYVRQLPQYPRQQFAAKFPNSSPGAV
DLLEKMLVFDPSRRVTVDEALCHPYLAPLHDINEEPVCPMPFSFDFEQPSFTEENIKELIWRESVNFNPDPTH


>Sme2.5_05755.1_g00007.1
MEQSSGDHGVQSNFRGVPTHGGRYVQYNVYGNLFEVPKKYIPLRPVGRGAYGIVCAALNTETREEVAIKKIGNAFDNRIDAKRTLREIKLLRHMDHDNVI
AIKDIIRPPQTENFNDVYIVFELMDTDLHQIIRSNQQLTDDHCRYFLYQILRGLKYIHSANVLHRDIKPSNLFLNANCDLKAGDFGLARTTSETDFMTEY
VVTRWYRAPELLLNCSEYTAAIDIWSVGCILGEMMTRQPLFPGKDYVHQLKLITELIGSPDDASLGFLRSDNARRYVRQLPQYPRQQFAARFPNSSPGAV
DLLDKMLVFDPSRRVTVDEALCHPYLAPLHDINEEPVCPRPFSFDFEQPSFTEENIKELIWRESVHFNPDPTH


>Sme2.5_04459.1_g00002.1
MANQTGGASSTGSRDIRGVLIHGGQYVRYNVYGNLFEVSSKYIPPIRPIGRGAYGLVCAAINSDTREEVAIKKIGNAFDNRIDAKRTLREIKLLRHMDHE
NIGDFGLARTTSETEFMTEYVVTRWYRAPELLLNCSEYTGAIDVWSVGCILAEIVTREPLFPGRDYVQQLRLITEFDQLIFPSFNCVSSVLKLLGSPDDA
SLQFLRSDYAQRYVRQLPQYPKQQFSARFPSMSPLAVDLLEKMLVFDPTKRITVDEALCHPFLSSLHDLNDEPVCPRPFSFDFEEPSITEEKIKELIWRE
SVKFYPDFVEQNI


>Sme2.5_00256.1_g00002.1
MEAENSENSVEIKGIPTRDGKYVEYNVVGNFFEVTSKYVPPIQPVGRGAYGIVCCATNSETKEEIAIKKIGNAFENRIDAKRTLREIKLLSHMDHENVFS
FHFPSLLSPVYLYQLVPNANGILCIIKIKDIIRPPDREEFNDVYIVYELMDTDLHQIIRSSQALTEDHCQYFLYQLLRGLKYVHSANVLHRDLKPSNLLL
NANCDLKICDFGLARTTSEADFMTEYVVTRWYRAPELLLNCTEYTAAIDIWSVGCILMELIMREPLFPGRDYAQQLGLIIKLLGSPEESDLGFLRSDNAR
KYVKQLPRVPKRPFSEHFPDLSPLALDLAERMLVFDPAKRITVEDALNHPFMISLHEINEEPICDSPFNFDFEQASLSEEDIKELIWNEALKFNPK


>Sme2.5_00629.1_g00003.1
MATQVEPPNGIRPRGKHYYTMWQTVFEVDTKYVPIKPIGRGAYGVVCSSVNRETNERVAIKKINNVFSNRIDALRTLRELKLLRHIKHENVIALKDVMMP
IHRSSFKDIYLVYELMDTDLNHIIKSSQPLSDDHCKYFLFQLLRGLEYLHSANILHRDLKPGNLLVNANCELKICDFGLARTSRDNGQFMTEYVVTRWYR
APELLLCCDNYGPSIDIWSVGCIFAEILGRKPLFPGTECLNQLKLILNILGSQPEADLHFIDNPRAKGFIRSLPFTRGAHFSSIFPQADPLAIDLLQRML
IFDPSKRITVTEALYHPYLSSLYDPTCNPPAQFPLNLDIDENMSEPVIREMMLREIFHYHPEAAYINTFY


>Sme2.5_02990.1_g00003.1
MATPVEPPNGIRSPGKHYYSMWQSLFEIDTKYVPIKPIGRGAYGIVCSSVNRETNEKVAIKKINNAFENRIDALRTLRELKLLRHLRHENVIALKDVMMP
IHRQSFKDVYLVYELMDTDLHQIVKSSQTLTNDHCQYFLFQLLRGLKYLHSANILHRDLKPGNLLINANCDLKICDFGLARTSSGKDQFMTEYVVTRWYR
APELLLCCDNYGTSIDVWSVGCIFAELLGRKPVFPGTECLNQLKLIINILGSQREEDLEFIDNPKARKYIKSLPYSPGTPFSRLYPQAHPLAIDLLQRML
VFDPSKRISVMEALQHPYMSPLYDPNTDPPAQVPINLDIDEDLGEETIRDMMWTEILHYHPEAATAGMGDVM


>Sme2.5_01583.1_g00001.1
MQGSGDVDFFTEYGEGNRYRIEEVIGKGSYGVVCSAYDTHLGEKVAIKKINDIFEHVSDATPNVFHRDLKPKNILANADCKLKICDFGLARVAFNDTPTA
IFWTDYVATRWYRAPELCGSFFSKYTPAIDIWSIGCIFAELLTGKPLFPGKNVVHQLDLMTDLLGTPSPESIARIRNEKARRYLSSMRKKKPVPFSHKFP
HADPLALRLLERMLAFDPKDRPNAEEALADPYFRNLAKVEREPSAQPVTKMEFEFERRRITKEDVRELIYREILEYHPKMLKEFLEGQEPTGFMYPRYYV
SGRLLIGNLVTPPWGSPEFKGTLNFIFILVKTLRTLNEGLGMKATVFHVTVCLLFHIEGSLFGSINFPYLDAMLLGLFKNVDGAVDKFKKQFAYLEEHYG
KGGAAAPPERQHSSSLPRCRPCVLYSDNSVQNPVEVANDLSNCSIKEGEKPNVDRSSVIPMTRLPLQVPQNAQGGAARPGRVVSSVLRYNNCGAAVTAAE
VIEQRRIARNPGGPTQYPISNTSYPRRHPSCKNERGEDNTEVSNGVQPKPEQYMARKVAAAPGGPGSQWY


>Sme2.5_01196.1_g00004.1
MQQDQRKKSSKEVEFFTEYGDANRYKILEVIGKGSYGVVCAAIDTHTGEKVAIKKITDIFEHMSDAIRILREVKLLRLLRHPDIVEIKRIILPPSRREFR
DIYVVFELMESDLHHVIKANDDLTHEHHRFFLYQMLRALKFMHTANVYHRDLKPKNILANANCKLKICDFGLARVAFSDTPTTIFWTDYVATRWYRAPEL
CGSFFSKYTPAIDIWSIGCIFAEVLMGKPLFPGKSVVHQLDLITDLLGTPSVDIISGVRNEKARKYLTDMKKKSPVPFTEKFQKADPLALRLLQRLLAFD
PKDRPTAEEALADPYFKGLAKIEREPSSQPISKLEFEFERRRITKDDIRELIFREILEYHPQLQKDYMAGNSGANFLYPSAIGNFRRQFAYLEENSGKSA
PVIPPGRKHVSLPRSTVNSSTIPPRTQQNPMFDHRQVTEKATVGVRVSDQKALRPPPRVPTAKPGRVLGPVIQYDGDRSIKEVTDGRVYRQNTIVPPHGM
SPHYLYRSNSAHLEKCGAEAEKDRGQVKPQHGQGMVPKSTASMSFEMNTNLYYHTQARVAQLGGQIAMDAKLLQAQTQFGAVGAAAVAVAAHREVGTVQY
GLT


>Sme2.5_01907.1_g00007.1
MKKSPYPNRPFPSTTTATRATITYQWNSTSENTKEVEFFTEYGEANRYKILEVIGKGSYGVVCAAIDTHTGEKVAIKKITDIFQHTSDAIRILREIKLLR
LLRHPDIVDIKRIMLPPSKRDFRDIYVVFELMESDLHHVIKANDDLSHEHHRFFLYQMLRALKYMHTANVYHRDLKPKNILANANCKLKICDLGLARVEF
NDTPTTVLWTDYVATRWYRAPELCGSFFSKYTPAIDIWSIGCIFAEVLTGKPLFPGKSVVHQLDLMTDLLGTPSADTISGVRNEKARKYLTSMRKKNPVP
FTEKFPGADPLVLRLLQRLLAFDPKDRPTAEEALSDSYFKGLAKIEREPSCRPISNLEFEFERRRVTKEDIKELIFREILEYHPQLQKDYIAGNDGTNFL
YPSADGQFRRQFAYLEENNGKSGPVIPLGRKHVSLPRSAVNSSTVPPKARQNFSVFDHTQVTEKSASDVRVTEKSSGTIQNMLRPPHRVHAAKPGRVVGP
ILPYDGRVHTQNTGFLAHGISPHYMFRMNPGNREKCGMEAKESTQVRPLPAQCNMSVEMNTNPYHPTQEKVAQLGGQIAIDAKLLQAQNQFGAVGAAAVA
VAAQRG


>Sme2.5_00135.1_g00022.1
MDFFSEYGDANRYKIQEVIGKGSYGVVCSAFDTHTGEKVAIKKIHDIFEHISDAARILREIKLLRLLRHPDIVEIKHIMLPPSRRDFKDIYVVFELMESD
LHQVIKANDDLTREHYQFFLYQLLRALKYIHTANVYHRDLKPKNILANANCKLKICDFGLARVAFSDTPTTIFWTDYVATRWYRAPELCGSFYSKYVRCC
HKLEAFIPFNPFVPVIINSTQGCGLVVDEVGGNHVVSSSNPNIDKNTICGNLGIYFPSLIHSTAGGVGLKHGVYMYSDISDCTAFLFMDQNCCLHAALAE
HFAFHLSYGVADSLVHYRYFALLQDQLPFLVERQFSWNLFIIIALHGVLTMQILMVFCLQYTPAIDIWSIGCIFAEVLTGKPLFPGKNVVHQLDLMTDLL
GTPSMDTISRVRNDKARRYLTSMRKKQPVSFAQKFPNADPLGLKLLERLLAFDPKDRPTAEEALADPYFKGLAKSEREPSCKSISKMEFEFERRRVTKED
LRELVFREILEYHPQLRKDYLNGVERTNFLYPSAVDQFRKQFAHLEENGGNGVPVVPMDRKHVSLPRSTVVHSNPIPSKEQPIAANMRDRQNGEESCSRN
SRDSEGLASSLTRTLQAQPRNPLAAKPGKVVGPGLAYDSGNKEKYDPRSQVRNAVPPQIMPSAYCYDRSGVVKQEKPVETERDMNSHAKPMAAPCGIAAK
LAPDIAINIDSNPFYMMRAGVTKPDRVDDRITIDTNLLQAKSQYGGIGVAATATGATYRKVGTVQYGMSRMY


>Sme2.5_01704.1_g00002.1
MPFKEFLTEYGEAHQYEIQEVVGKGSYGVVASAVDTHTGKKVAIKKINNVFEHVSEATRILREIKLLRLLRHPDIVEIKHILLPPCPREFKDIYVVFELM
ECDLQHVIKANSSLTPEHYQFFLYQLLRANVFHRDLKPNNILANADCKLKICDFGLARAAFGDTSSAIFWTDYVATRWYRAPELCGSFYSKVKMLTKKPL
FPGMNVVHQLDLITDLLGSPSADVISRIRNDKARTYLSNMKKKDPMPLSQKFPNIDPLALGLLESLIAFDPKDRPSAEEALEHPYFRGLANKEHEPCASP
ISKFEFNFERRKLAKEDIRELIYREILEYHPQMLQEYLRGTEHTSFLYPSGADCFKEQFDLLEGNYADNGKNALHPRRYASLPRERVCVSIDEETNQHGV
FERHVEAAVVSKTDSSNENEGHSQSKLSPTSNTARRLIRSASISFSKCIGAVWEDCEDTTFKRYNNGISRSSKEPATLYA


>Sme2.5_02168.1_g00005.1
MDFKEFFTEYGEAHQYEIQEVVGKGSYGVVAAAIDTHTGEKVAIKKINDVFEHVCEATRILREIKLLRLLRHPDIVEIKHILLPPCPREFKDIYVVFELM
ECDLQNVIKANDSLTGEHYQFFMYQLLRGLKYMHTANVFHRDLKPKNILANADCKLKICDFGLARVSLGDTPSAVFWTDYVATRWYRAPELCGSFYSKDH
VLMLKIGKETEISYCETYNEISLYNTYTPAVDIWSLGCIFAEMLTGKPLFPGKNAVHQLDLITDLLGTPSTEAISRIKNEKARRYLSSMKKKTPIPLSQK
FPQVDPLALRLLEHLIAFDPKDRPSAEEALAHPYFRGLANKEQEPSSQTISKFEFDFERRKLGKEDIRELIYREILEYHPQMLQEHLLGTDHTHFMYPSG
VDCFKQQFDHLEGHSGRGGSTLFPRRYASLPRERVCASTDEEADKGGEFERHVVASMAQRCLPSPPSSPKAKKPDTTYTVKGHTEIGRCTPKNPERCMLR
SSSISFSKK


>Sme2.5_01256.1_g00004.1
MGGSGTFVDGVLRWFHRRHTNEDAILTQPHNSGDTHLQGKQEEFTITEDFDITGLKLIKVPKRFDLPISSSSMDPVKKNALETEFFTEYGEASRYQVQEV
IGKGSYGVVGSAVDTHTGEKVAIKKINDVFDHVSDATRILREIKLLRLLRHPDIVEIKHIMLPPSRREFKDIYVVFELMESDLHQVIKANNDLTHEHYQF
FLYQLLRGLKYIHTANIFHRDLKPKNILANADCKLKICDFGLARVSFNDVPSAIFWTDYVATRWYRAPELCGSFFSKYTPAIDIWSIGCIFAELLSGKPL
FPGKNVVHQLDLITDLLGTPPPETVAKIRNEKARRYLSSMRKKNPIGFAKKFPNADPLALRLLERLLAFDPKDRPSAAEGLEDPYFRGLSNPDREPCRPP
ISKLEFEFEKRKLAKDDVRELIYREILEYHPQMLQEYLSGGDQTSGFMYPSGVDRFKRQFAHLEEHAGKGEHSAPLLRQHASLPRERVPAPKDDTSSQNN
GCEKRPVSTTLQSPAAPSEGSENYSARSLLKSASISGSKCVEVKRRNAEEEPIEEQSEEIDGLSQEVAALNV


>CA08g07540  
MEASSGDHGVQSNFKGVPTHGGRYVQYNVYGNLFEVTKKYIPLRPVGRGAYGIVCAALNSETREEVAIKKIGNAFDNRIDAKRTLREIKLLRHMDHDNVI
AIKDIIRPPQTENFNDVYIVYELMDTDLHQIIRSNQQLTDDHCRYFLYQILRGLKYIHSANVLHRDLKPSNLLLNANCDLKVGDFGLARTTSETDFMTEY
VVTRWYRAPELLLNCSEYTGAIDIWSVGCILGEMMTRQPLFPGKDYVHQLRLITELIGSPDDASLGFLRSDNARRYVRQLPQYPRQQFAARFPNSSPGAV
DLLEKMLVFDPSKRVTVDEALCHPYLAPLHDINEEPVCPRPFSFDFEQPSFTEENIKELIWRESVYFNPDPTH


>CA01g02140
MANQAGGGSSTGNRDIRGVIVHGGQYVRYNVYGNLFEVSSKYIPPIRPIGRGAYGLVCAAVNSETREEVAIKKIGNAFDNRIDAKRTLREIKLLRHMDHE
NIIAIKDLIRPPKKEAFNDVYIVYELMDTDLHQIIRSEQPLTNDHCQYFMYQILRGLKYVHSANVLHRDLKPSNLFLNANCDLKIGDFGLARTTSETDFM
TEYVVTRWYRAPELLLNCSEYTGAIDVWSVGCILGEIMTREPLFPGKDYVQQLRLITELLGSPDDASLQFLRSDNARRYVRQLPQYPKQQFTARFPSMSP
LAVDLLEKMLVFDPTRRITVDEALRHPFLSSLHDVNDEPICARPFSFDFEEPSITEEKIKELIWRESVKFYRDFVDQTI


>CA11g13970
MESENIETSDEIKGNPTRDGKYVEYNVVGNLFEVTSKYVPPIQPVGRGAYGIVCCAINSETKEEVAIKKIGNAFENRIDAKRTLREIKLLSHMDHENIIK
IKDIVRPPDREEFNDVYIVYELLDTDLHQIIRSSQALTEDHCQYFLYQLLRGLKYVHSANVLHRDLKPSNLLLNANCDLKICDFGLARTTSEADFMTEYV
VTRWYRAPELLLNCTEYTATIDIWSVGCILMELIKREPLFPGRDYAQQLGLIIKLLGSPEDSDLGFLRSDNARKYVKQLPRVPKQPFSKHFPDVSPLALD
LAERMLVFDPAKRITGMLIGNHCIKKFFS


>CA06g06270
MVDANMGAAGGQFPEFPNIVTHGGQYVQYDIFGNFFEITTKYRPPIMPIGRGAYGIVCSVFNAELNEMVAVKKIANAFDNYMDAKRTLREIKLLRHLDHE
NVIGLRDVIPPPLRREFSDVYIATELMDTDLHQIIRSNQGLSEDHCQYFMYQLLRGLKYIHSANVIHRDLKPSNLLLNANCDLKICDFGLARPNLENENM
TEYVVTRWYRAPELLLNSSDYTEAIDVWSVGCIFMELMNRKPLFAGKDHVHQIRLLTELLGTPTESDLSFLRNEDAKRYIRQLPQHPRQQLAKVFPHVNS
LAIELVDKMLTLNPTGRITVEEALAHPYLAKLHDAADEPVCPVPFSFDFEQQGIGEEQIKDMIYQEALALNPEYA


>CA02g22080 
MATQVEPPNGISPRGKNYYRMWQTIFEVDTKYVPIKPIGRGAYGVVCSSVNRETNERVAIKKINNVFSNRIDALRTLRELKLLRHIRHENVIALKDVMMP
IHRSSFKDIYLVYELMDTDLNHIIKSTQPLSNDHCKYFLFQLLRGLKYLHSANILHRDLKPGNLLVNANCELKICDFGLARTSRDNGQFMTEYVVTRWYR
APELLLCCDNYGTSIDVWSVGCIFAEILGRKPLFPGTECLNQLKLILNILGSQPEADLHFIDNPRAKGFIRSLPFTRGAHFSSLFPQADPLAIDLLQRML
IFDPSKRITVTEALYHPYLSSLYDPTCNLPAQFPLNLDIDENMAEPLIREMMLREIFHYHPEAAYINTFY


>CA04g21490  
MATPVEPPNGVRTPGKHYYSMWQSLFEIDTKYVPIKPIGRGAYGIVCSSVNRETNEKVAIKKINNAFENRVDALRTLRELKLLRHLRHENVIALKDVMMP
IHRRSFKDVYLVYELMDTDLHQIVKSSQTLTNDHCQYFLFQLLRGLKYLHSANILHRDLKPGNLLINANCDLKICDFGLARTSSGKDQFMTEYVVTRWYR
APELLLCCDNYGTSIDVWSVGCIFAELLGRKPVFPGTECLNQLKLIINILGSQREEDLEFIDNPKARKYIKSLPYSPGTPFSRLYPQAHPLAIDLLQRML
VFDPSKRISVMEALQHPYMSPLYDPNTDAPAQVPINLDIDEDLGEETIRDMMWTEILHYHPEDTAAAMEAVL


>CA10g01850
MVKLPWHACTDFSSMFQNTKEVEFFTEYGEANRYKILEVIGKGSYGVVCAAIDTHTGEKVAIKKITNIFEHISDAIRILREIKLLRLLRHPDIVDIKRIM
LPPSKRDFKDIYVVFELMESDLHHVIKANDDLSHEHHRFFLYQMLRALKYMHTANVYHRDLKPKNILANANCKLKICDLGLARVAFNDTPSTVLWTDYVA
TRWYRAPELCGSFFSKYTPAIDIWSIGCIFAEVLTGKPLFPGKSVVHQLDLMTDLLGTPSADTISGVRNEKARKYLTSMRKKDPVSFSEKFPDADPLVLR
LLQRLLAFDPKDRPTAEEALSDPYFNGLAKIEREPSCRPISNLEFEFERRRVTKEDIKELIFREILEYHPQLQKDYVAGNDGTNFLYPSASDQFRRQFAY
LEENNRNSGPVIPLGRKHVSLPRSAVNSSTIPPKPRQNVSVFDHTQVTEKSATDVRVAEKISGTTQNFSRPPHRVHAAKPGRVVGPILPYDGRAHTHNTG
LLPHGISPHYMFRMSPGNREKCGTEPKDTTQVRPLPAQRNMSVEMNTNPYYQTQEKVVSQLGGQIGIDAKLLQAQTQFGAVGAAAVAVAAHREVGTVQYG
LT


>CA07g16590
MVDMSDFLLLIVQSSKEMEFFTEYGDANRYKILEVIGKGSYGVVCAALDTHTGEKVAIKKITDIFEHISDAIRILREVKLLRLLRHPDIVEIKRIILPPS
RREFRDIYVVFELMESDLHHVIKANDDLTSEHHRFFLYQMLRALKFMHTGKSLVNSATVSIMTSAINFSQANVYHRDLKPKNILANANCKLKICDFGLAR
VAFSDTPTTIFWTDYVATRWYRAPELCGSFFSKYTPAIDIWSIGCIFAEVLTGKPLFPGKSVVHQLDLITDLLGTPPADIISGVRNEKARKYLTDMKKKS
PVPFTEKFPKADPLALRLLQRLLAFDPKDRPTAEEALADPYFKGLAKIEREPSSQPISKMEFEFERRRVTKDDIRELIFREILEFHPQLLKDYMAGNSGA
NFLYPSAIGNFRRQFAYLEENSGRSAPVIPPGRKHVSLPRSTVNSSTIPPRTQQNPMFDHRQVTEKVTAGVRVSDQKVLPSRPPPRVPTAKPGRVLSYDG
DRSIKEVTDGRVYPQNSAVPPYGMSPHYLYRSNSPHLEKCGTVEDKDRSQVKPQPGQCMVAKSTASMSFEMNTNPYYNTQARVSHLGGQIPIDAKLIQAQ
TQFGAVGAAAVAVAAHREVGTVQYGLT


>CA05g08630
MDFKEFFTEYGEAHQYEIQEVVGKGSYGVVAAAIDTHTGEKVAIKKINDVFEHVCEATRILREIKLLRLLRHPDIVEIKHILLPPCPREFKDIYVVFELM
ECDLQNVIKANDSLTAEHYQFFMYQLLRGLKYMHTANVFHRDLKPKNILANADCKLKICDFGLARVSLGDNPSAVFWTDYVATRWYRAPELCGSFFSKYT
PAVDIWSLGCIFAEMLTGKPLFPGKNAVHQLDLITDLLGSPSTEAISRIKNEKARRYLSSMKKKAPIPLSQKFPHIDPLALKLLERLIAFDPKDRPSAEE
ALAHPYFRGLANKEQEPSAQAISKFEFDFERRKLGKEDIRDLIYREILEYHPQMLQELLHGIDHTHFMYPSGVDCFKQQFDRLEGHNGRGGSTLFPRRYA
SLPRERVCASTDEEADKDGEFERHVVASMAQRCLPSPPSSPKIKKPPIANTVEGPTETVHCTPKNTERCMLRSSSISFSKCVGAIWDCEVSVF


>CA00g57490
MAIKEFFTEYGEANQYEIQEVVGRGSYGVVAAAVDTHTGKKVAIKKINNVFEHVSESTRILREIKLLRLLRHPDIVQVKQILLPPCRREFKDIYVVFELM
ECDLQHVIKANDRLTPEHYQFFLYQLLRGLKYMHTGCYSSFFLSGSLVRFLFYIFYDSNIGSTANVFHRDLKPKNILANADCKLKICDFGLARAAFGDTG
DTPSAIFWTDYVATRWYRAPELCGSFYSKYTPAVDIWSIGCIFAEMLTKKPLFPGRDVIDQLDLITDLLGSPSTEVISRVCPSIFSVKVIKYQINLIHFP
VQIKNDKARRFLSSMMEKAPTPFSQKFPSIDPLALSLLERLIAFDPKDRPSAEEALAHPYFHGLANKENEPSARPISKFEFDFERRKLGKEDIRELIVRE
ILEYHPQMLQEYLHGTEHTTSFMYPSAVDCFKEQFDQLEGDCGRGGRNALYPRRPASLPRERICVPRDEEADQHGDFERHVEAAVAQKCLPSPRKSPEAN
KTDSSNENICHRLSPTSNTARSIIKSASIISFSKCIGAVWDDCEDTTCKRYDNGISRSSKEPATLYA


>CA06g17760
MQIFELLVINRILRLKCLAYWLRGFNFSRICFDLNIVIQNSQEAEFFTEYGEASRYQIQEVIGKGSYGVVASAVDTKTGERVAIKKINDVFEHVSDATRI
LREIKLLRLLRHPDIVEIKHIMLPPSRREFQDIYVVFELMESDLHQVIKANDDLTPEHYQFFLYQLMRGLKYVHTANVFHRDLKPKNILANADCKLKICD
FGLARVSFNDTPSAIFWTDYVATRWYRAPELCGSFFSKYTPAIDIWSIGCIFAEMLTGKPLFPGKNVVHQLDLMTDLLGTPPPETIAKIRNEKARRYLSN
MRKKTPIPFAKKFPHVDPLALRLLERMLAFDPKDRPSAEEALADPYFRGLSNVDREPSTHPISKLEFEFERRKLAKEDVRELIYREILEYHPQMLQEYLR
GGDQTSGFMYPSGVDRFKRQFAHLEEHYGKGERSTPLQRQHASLPRERVPAPKDETSSSENIDFEKRTSASVASTLESPPSRSDGSENSDANVQNGPNKA
NYSARSLLKSASISASKCVVVKRRNAEEEAIKEQNEDADGLAQKAAALHV


>CA07g15380
MLLQSSAEMDFFSEYGDANRYKIQEVIGKGSYGVVCSAIDTHTGEKVAIKKIHDIFEHISDAARILREIKLLRLLRHPDIVEIKHIMLPPSRRDFKDIYV
VFELMESDLHQVIKANDDLTREHYQFFLYQLLRALKYIHTANVYHRDLKPKNILANANCKLKICDFGLARVAFNDTPTTIFWTDYVATRWYRAPELCGSF
YSKYTPAIDIWSIGCIFAEVLTGKPLFPGKNVVHQLDLMTDLLGTPSMDTISRVRNDKARRYLTSMRKKQPVSFAQKFPNADPLSLKLLERLLAFDPKDR
PTAEEALADPYFKGLAKAEREPSCKSISKMEFEFERRRVTKEDLRELIFREILEYHPQLRKDYMNGVERTNFLYPSAVDQFRKQFAHLEENGGNGVPVVP
MDRKHVSLPRSTVVHSNPIPSKEQSVATNMRDRQNGEESCSRNCRDTEGLASSLTRIIQAQPRNPLAKPGKVVGPGLAYDSGNKEKYDPRPQMRNAVGPP
PQIMPSAYCYDRSGVGKQERPIETERRGDMNSYAKPMAPCGMAAKLAPDIAINIDNNPFYMMRAGVTKPDRVDDRITIDTNLLQAKSQYGGIGVAAAAAT
TVATHRKVGTVQYGMSRMY


>CA12g10140
MGGSGTFVDGVLRWFHRRPINEDNAFLTHPNNLQIAEDEVTITEDFDITGLKHIKVPKRLHFPIRSSMDPLKKNALETEFFTEYGEACRYQVQEVIGKGS
YGVVGSAVDTHSGERVAIKKINDVFDHVSDATRILREIKLLRLLRHPDIVEIKHIMLPPSRREFKDIYVVFELMESDLHQVIKANNDLTHEHYQFFLYQL
LRGLKYIHTANIFHRDLKPKNILANADCKLKICDFGLARVSFNDVPSAIFWTDYVATRWYRAPELCGSFFSKYTPAIDIWSIGCIFAELLSGKPLFPGKN
VVHQLDLITDLLGTPPPETVAKVSSHNICFSFSERSLIMCYSFTIILLCMLFVPKYVSNTASRYI


>CA01g24290
MNMQGSGDVDFFTEYGEGSRYRIEEVIGKGSYGVVCSAYDTHLGEKVAIKKINDIFEHVSDATRILREIKLLRLLRHPDIVEIKHILLPPSRREFKDIYV
VFELMESDLHQVIKANDDLTPEHYQFFLYQLLRGLKYIHTANVFHRDLKPKNILANADCKLKICDFGLARVAFNDTPTAIFWTDYVATRWYRAPELCGSF
FSKYTPAIDIWSIGCIFAELLTGKPLFPGKNVVHQLDLMTDLLGTPSAESIARIRNEKARRYLSSMRKKKPVPFSHKFPHADPLALRLLEKMLAFDPKDR
PNAEEALADPYFRNLAKVEREPSAQPVTKMEFEFERRRITKEDVRELIYREILEYHPKMLKEFLEGQEPTGFMYPSAVDKFKKQFAYLEEHYGKGGAAVP
PERQHSSSLPRLVPGSHVG


>Cc00_g17870
MSVESSSGSGDHHHGHNIRGVPTHGGRYVQYNIYGNLFEVSRKYVPPIRPVGRGAYGIVCAAMNSETREEVAIKKIGNAFDNRIDAKRTLREIKLLRHMD
HDNIIALKDIIRPPQKENFNDVYIVYELMDTDLHQIIRSNQHLTDDHCRYFLYQILRGLKYVHSANVLHRDLKPSNLLLNANCDLKIGDFGLARTTSETD
FMTEYVVTRWYRAPELLLNCSEYTAAIDIWSVGCILGEIMTRQPLFPGKDYVHQLRLITELIGSPDDASLGFLRSDNARRYVRQLPQYPRQQFSARFPNT
SAGALDLLEKMLVFDPSKRITVDEALCHPYLGPLHDINEEPVCPRPFVFDFEQPSFTEENIKELIWRESVKFNPDPTH


>Cc08_g15160
MANHNGSSAAFESNSSKKGNNSIKGVLIHGGRYVRYNVFGILFEVSNKYVPPIRPIGRGAYGLVCAAVNAHTGEEVAIKKIGNAFDNRVDAKRTLREIKL
LRHMDHENVIAIKDIIKPPNREAFNDVYVVYELMDTDLHQIIRSDQELTDDHSQYFLYQLLRGLKYVHSANVLHRDLKPSNLFLNANCDLKIGDFGLART
TSETDFMTEYVVTRWYRAPELLLNCSEYTAAIDIWSVGCIFGEIMTREPLFPGRDYVHQLKLITELLGTPDDASLRFLRSDNARKYVRQLPQYPKQQLMA
RFPNMSPLAVDLLEKMLVFDPSKRITVEEALCHPFLKSLHDINDEPVCPRPFHFDFEEPSITEENVKDLIWKEAVKLNPDPTC


>Cc01_g11870
MENDKENENNKAMVQLKGIPTHGGKYVQYSVLGNLFEVTSKYIPPIQPVGRGAYGIVCCATNSETKEEVAIKKIGNAFDNRIDAKRTLREIKLLTHMDHE
NIIKIKDIIRPPEKEKFNEVYIVYELMDTDLHQIICSPQALTEDHCQYFLYQLLRGLKYIHSANVLHRDLKPSNLLLNANCDLKICDFGLARTTTETDYM
TEYVVTRWYRAPELLLNCSEYTTAIDIWSVGCILLEIFKREPIFPGRDYAQQLGLIVELLGSPDDEDLGFLRSENARKYVKKLPIFPKKPFSHKFPDVSP
VAIDLAERMLVFDPSKRITVEGALNHPFLSSLHEINEEPTCPSPFIFDFEQTSLSEEEISELIWKESAKFNPDKTES


>Cc03_g14980
MEGGAQPSDTVMTEAGAAPPQPPQAQQQQQHQAYAAAAGVENVPAVLSHGGRFIQYNIFGNIFEVTAKYKPPIMPIGKGAYGIVCSALNSETTEHVALKK
IANAFDNRIDAKRTLREIKLLRHMDHENVVAIRDIIPPPQREAFNDVYIAYELMDTDLHQIIRSNQALSEEHCQYFLYQILRGLKYIHSANVLHRDLKPS
NLLLNANCDLKICDFGLARVTSETDFMTEYVVTRWYRAPELLLNSSDYTTAIDVWSVGCIFMELMDRKPLFPGRDHVHQLRLLMELIGTPSEADLGFLNE
NAKRYIRQLPLYRRQSFGEKFPHVHPAAIDLVEKMLTFDPRQRITVEDALAHPYLTSLHDISDEPICMTPFSFDFEQHALTEEQMKELIYREALAFNPEY
QQM


>Cc01_g11790
MPIGRGAYGIVCSVLNSETNEMVAVKKIANAFDNYMDAKRTLREIKLLRHLDHENVIAIRDVIPPPLRREFSDVYIATELMDTDLHQIIRSNQSLSEEHS
QYFLYQILRGLKYIHSAKVIHRDLKPSNLLVNANCDLKIIDFGLARPNTENEVMTEYVVTRWYRAPELLLNSSDYTAAIDVWSVGCIFMELMNRKPLFPG
KDHVNQMRLLTELLGTPTDADLGFVRHEEAKRYIRQLPRFPRQQLSKVFPHVNPLAIDLVDKMLTFDPAKRITVEEALAHPYLARLHDIADEPVCSKPFS
FDFEHQAVGEEQIKDMIYQEAVALNPEHA


>Cc07_g10000
MGTVMEPANEIRQRGKHYYTMGQTLFEIDTKYVPIKPIGRGAYGVVCSSIDMETHEKVAIKKIQNVFGNRIDALRTLRELKLLRHLKHENVIALKDVMMP
VHRSSFKDVYLVYELMDTDLHHIIKSSQPLSNDHCKFFIFQLLCGLQYLHSANVLHRDLKPGNLLVNANCALKICDFGLARTGNDSGQFMTEYVVTRWYR
APELLLCCDNYGTSIDVWSVGCIFAEILGRKPIFPGTECLNQLKLIIDVLGSQTEANLAFIDNLRAKKFIMSLPYSRGVNFASLYPHADPLAIDLLQRML
VFDPSRRITVTEALYHPYLSGLYDPSRNPPAQFPLSLEIDENMSETMIRETMLREILVYHPPQVTYTNTNTVINLI


>Cc03_g12110
MDTDLHQIIKSSQTLTNDHCQYFLFQLLRGLKYLHSANILHRDLKPGNLLVNANCDLKICDFGLARTNNDKGQFMTEYVVTRWYRAPELLLCCDNYGTSI
DVWSVGCIFAELLGRKPIFPGTECLDQLRLIINILGSQKEDDIEFIDNPKARKYIRTLPYSPGTPFSRLYPHAHPLAIDLLQKMLVFDPTKRISVTEALQ
HPYMAPLYDPSCDPPAQVPINLDIDEDLGEEMIREMMWTEILHYHPEAALADLEVGN


>Cc04_g06490
MGGGTFVDGVRRLFQRRGPSLSVTSTSSNTHENHLTPFEQNKKEREQKLRIEEDFDLSGLKLIKVPKRINFAVSSSSSSMDHQKKNNLETEFFTEYGEAS
RYEVQEVIGKGSYGVVGSAIDTHTGERVAIKKINDVFEHVSDATRILREIKLLRLLRHPDIVEIKHIMLPPSRREFKDIYVVFELMESDLHQVIKANDDL
TPEHYQFFLYQLLRGLKYIHTANVFHRDLKPKNILANADCKLKICDFGLARVSFNDAPSAIFWTDYVATRWYRAPELCGSFFSKYTPAIDIWSIGCIFAE
MLSGKPLFPGKNVVHQLDLMTDLLGTPPPESIARIRNEKARRYLSSMRRKQPVPFTHKFPHADPLALHLLERLLAFDPKDRPTAEEALADPYFHGLANVD
REPSTQPISKLEFEFERRKLAKDDVRELIYREILEYHPQMLQEYLRGGEQTSGFMYPSGVDRFKRQFAHLEEHYGKGERSTPLQRQHASLPRERVPVAKD
DTNKENDDLEKRSAASVATTLQSPPRQSEGSVNPNGNVQNGSNTVGRSLLKSASISASKCIGVKGKKDIEGEAIAEQNEEVEELSEKVAALRS


>Cc11_g08590
MLPPCRREFKDIFVVFELMETDLHHVIKTNDDLTPGHFQFFLYQLLRALKYIHSANVFHRDLKPKNILANADCKLKICDFGLARPSFGDTPSAVFWTDYV
ATRWYRAPELCGSFFSKYTPAIDIWSIGCIYAEMLLGKPLFPGKNVVHQLDLITDLLGTPAAESIARIKNDKARRYLSSMRKKTPVPLSQKIPNADPLAL
KLLERLIAFDPRDRISAEEALADPYFYGLANVEEEPSTHPISKFEFAFERRKLSKDDVRELIYREILEYHPQMLQEYLLGVDHTSFMYPSGIDQFKRQFD
HLEGHFGKGMRRLPLLRRYASLPRERVCAPIDEDPDQKEELEKHAMDAVARTCLQSPPRSEEKKESESANSSMVALPNCRSRPCYSARCILRSSSISASK
CIEVKSGGCEDALSKQRMNGIGGLSEKVPALYA


>Cc03_g02990
MQADQRKKASIDVDFFTEYGEGSRYKIEEVIGKGSYGVVCSAYDTHLGEKVAIKKINDIFEHVSDATRILREIKLLRLLRHPDIVEIKHILLPPSRREFK
DIYVVFELMESDLHQVIKANDDLTPEHYQFFLYQLLRGLKYIHTANVFHRDLKPKNILANADCKLKICDFGLARVAFNDTPTAIFWTDYVATRWYRAPEL
CGSFFSKYTPAIDIWSIGCIFAELLTGKPLFPGKNVVHQLDLMTDLLGTPSSEAIARIRNEKARRYLSSMRKKKPVPFSHKFPNADPLALRLLERMLAFD
PKDRPNAEEALADPYFRNLAKVEREPSAQPVSKMEFEFERRRITKEDVRELIYREILEYHPKMLKEYLEGTEPTNFMYPSAVDKFKKQFAYLEERYGNGG
AAAPPERQQASSLPRPSVLYSDNSTQNVAEVANDLSKFCIKEVEKSNTDRISGIPMSRLPLQVPPSIQAGAARPGKVVGSVLRYNNCGAAAAAAEAIEQR
RMARNSAVPNQYGVSASSYPKRHPSYKSDKEESIEGPNPLQPKPEQYMARKVAAAQVGSGSQWY


>Cc05_g09440
MQPDHRKKSSTEMDFFSEYGDASRYKIQEVIGKGSYGVVCSAIDTHTGEKVAIKKIHDIFEHISDAARILREIKLLRLLRHPDIVEIKHIMLPPSRREFK
DIYVVFELMESDLHQVIKANDDLTREHYQFFLYQLLRALKYIHTANVYHRDLKPKNILANANCKLKICDFGLARVAFNDTPTTVFWTDYVATRWYRAPEL
CGSFFSKYTPAIDIWSIGCIFAEVLTGKPLFPGKNVVHQLDLMTDLLGTPSMDTISRVRNDKARRYLTSMRKKQPVPFSQKFPNADPLALRLLEKLLAFD
PKDRPTAEEALADPYFRGLAKVEREPSCLPISKMEFEFERRRVTKEDVRELIFREILEYHPQLLKDYMNGIERTNFLYPSAVDQFRKQFAHLEENGGKNG
TVIPFERKHVSLPRSTIVHSNAVPPKEQLRAPTLKDRQNGEEPCCRNPRDSDGLPGSLSRTLQTQQRIPQAKPGKAVGPVLPYENGTVNKEAYDPRTVVR
NPVLQPPPQGIPSAYCYHGSGTVKPEKSVMENERKLSSQGRQMPQCGMAAKMAPDIAINIDGNPFYMTRTPGTKVDQVDDRITIDTNLLQAKAQFSGIGV
AAAASAAASRKVGTVQFGFSRMY


>Cc05_g10580
MQQDQRKKSSKEADFFTEYGDANRYKILEVIGKGSYGVVCAAIDTHTGEKVAIKKINDIFEHISDAIRILREIKLLRLLRHPDIVEIKRIMMPPSKREFR
DIYVVFELMESDLHQVIKANDDLTHEHHRFFLYQMLRALKYMHTANVYHRDLKPKNILANANCKLKICDFGLARVAFSDTPTTIFWTDYVATRWYRAPEL
CGSFFSKYTPAIDIWSIGCIFAEVLTGKPLFPGKSVVHQLELITDLLGTPSADTISGVRNEKARKYLTDMRRKQPIPFIEKFPNADPLALRLLQRLLAFD
PKDRPTAEEALAHPYFKGLAKIEREPSCQPISKLEFEFERRRVTKEDVRELIFREILEYHPQLLKDYMAGNDGANFLYPSAIGHFRKQFAYLEENGGKSG
PVIPPERKHVSLPRSTVNSSVIAPKSDQNDSAFDNRRSSQEVSSSVNVSETISGTPAKVLRAPPRVPPAKPGRVVGPVIPYENVRNINNAYDGRAYIQNP
VLPPQAMSPQYFFRTANTLKNQDKHHVPEAVKDSSAQAKLPHQQHYPPAKSTPVITTDINSHHQQHSLYYQSQAKSVQLNSQIALDAKLLQAQSQFGAVG
AAAVAVAAHREVGAIQYGLT
