# Supplementary material for: In silico analysis reveals widespread presence of three gene families, MAPK, MAPKK and MAPKKK, of the MAPK cascade from crop plants of Solanaceae in comparison to the distantly-related syntenic species from Rubiaceae, coffee
Source: PeerJ. 2017 Jun 6;5:e3255. doi: 10.7717/peerj.3255 (PMC5463992; doi:10.7717/peerj.3255)
Supplement: Data S2 [file peerj-05-3255-s031.fa]

>AtMKK1
MNRGSLCPNPICLPPLEQSISKFLTQSGTFKDGDLRVNKDGIQTVSLSEPGAPPPIEPLD
NQLSLADLEVIKVIGKGSSGNVQLVKHKLTQQFFALKVIQLNTEESTCRAISQELRINLS
SQCPYLVSCYQSFYHNGLVSIILEFMDGGSLADLLKKVGKVPENMLSAICKRVLRGLCYI
HHERRIIHRDLKPSNLLINHRGEVKITDFGVSKILTSTSSLANSFVGTYPYMSPERISGS
LYSNKSDIWSLGLVLLECATGKFPYTPPEHKKGWSSVYELVDAIVENPPPCAPSNLFSPE
FCSFISQCVQKDPRDRKSAKELLEHKFVKMFEDSDTNLSAYFTDAGSLIPPLAN

>AtMKK2
MKKGGFSNNLKLAIPVAGEQSITKFLRKGFGSLCRTQSGTFKDGDLRVNKDGVRIISQLE
PEVLSPIKPADDQLSLSDLDMVKVIGKGSSGVVQLVQHKWTGQFFALKVIQLNIDEAIRK
AIAQELKINQSSQCPNLVTSYQSFYDNGAISLILEYMDGGSLADFLKSVKAIPDSYLSAI
FRQVLQGLIYLHHDRHIIHRDLKPSNLLINHRGEVKITDFGVSTVMTNTAGLANTFVGTY
NYMSPERIVGNKYGNKSDIWSLGLVVLECATGKFPYAPPNQEETWTSVFELMEAIVDQPP
PALPSGNFSPELSSFISTCLQKDPNSRSSAKELMEHPFLNKYDYSGINLASYFTDAGSPL
ATLGNLSGTFSV

>AtMKK3
MAALEELKKKLSPLFDAEKGFSSSSSLDPNDSYLLSDGGTVNLLSRSYGVYNFNELGLQK
CTSSHVDESESSETTYQCASHEMRVFGAIGSGASSVVQRAIHIPNHRILALKKINIFERE
KRQQLLTEIRTLCEAPCHEGLVDFHGAFYSPDSGQISIALEYMNGGSLADILKVTKKIPE
PVLSSLFHKLLQGLSYLHGVRHLVHRDIKPANLLINLKGEPKITDFGISAGLENSMAMCA
TFVGTVTYMSPERIRNDSYSYPADIWSLGLALFECGTGEFPYIANEGPVNLMLQILDDPS
PTPPKQEFSPEFCSFIDACLQKDPDARPTADQLLSHPFITKHEKERVDLATFVQSIFDPT
QRLKDLADMLTIHYYSLFDGFDDLWHHAKSLYTETSVFSFSGKHNTGSTEIFSALSDIRN
TLTGDLPSEKLVHVVEKLHCKPCGSGGVIIRAVGSFIVGNQFLICGDGVQAEGLPSFKDL
GFDVASRRVGRFQEQFVVESGDLIGKYFLAKQELYITNLD

>AtMKK4
MRPIQSPPGVSVPVKSRPRRRPDLTLPLPQRDVSLAVPLPLPPTSGGSGGSSGSAPSSGG
SASSTNTNSSIEAKNYSDLVRGNRIGSGAGGTVYKVIHRPSSRLYALKVIYGNHEETVRR
QICREIEILRDVNHPNVVKCHEMFDQNGEIQVLLEFMDKGSLEGAHVWKEQQLADLSRQI
LSGLAYLHSRHIVHRDIKPSNLLINSAKNVKIADFGVSRILAQTMDPCNSSVGTIAYMSP
ERINTDLNQGKYDGYAGDIWSLGVSILEFYLGRFPFPVSRQGDWASLMCAICMSQPPEAP
ATASPEFRHFISCCLQREPGKRRSAMQLLQHPFILRASPSQNRSPQNLHQLLPPPRPLSS
SSSPTT

>AtMKK5
MKPIQSPSGVASPMKNRLRKRPDLSLPLPHRDVALAVPLPLPPPSSSSSAPASSSAISTN
ISAAKSLSELERVNRIGSGAGGTVYKVIHTPTSRPFALKVIYGNHEDTVRRQICREIEIL
RSVDHPNVVKCHDMFDHNGEIQVLLEFMDQGSLEGAHIWQEQELADLSRQILSGLAYLHR
RHIVHRDIKPSNLLINSAKNVKIADFGVSRILAQTMDPCNSSVGTIAYMSPERINTDLNH
GRYDGYAGDVWSLGVSILEFYLGRFPFAVSRQGDWASLMCAICMSQPPEAPATASQEFRH
FVSCCLQSDPPKRWSAQQLLQHPFILKATGGPNLRQMLPPPRPLPSAS

>AtMKK6
MVKIKSNLKQLKLSVPAQESPISSFLTASGTFHDGDFLLNQKGLRLTSDEKQSRQSDSKE
LDFEITAEDLETVKVIGKGSGGVVQLVRHKWVGKFFAMKVIQMNIQEEIRKQIVQELKIN
QASSQCPHVVVCYHSFYHNGAFSLVLEYMDRGSLADVIRQVKTILEPYLAVVCKQVLLGL
VYLHNERHVIHRDIKPSNLLVNHKGEVKISDFGVSASLASSMGQRDTFVGTYNYMSPERI
SGSTYDYSSDIWSLGMSVLECAIGRFPYLESEDQQNPPSFYELLAAIVENPPPTAPSDQF
SPEFCSFVSACIQKDPPARASSLDLLSHPFIKKFEDKDIDLGILVGTLEPPVNYLR

>AtMKK7
MALVRKRRQINLRLPVPPLSVHLPWFSFASSTAPVINNGISASDVEKLHVLGRGSSGIVY
KVHHKTTGEIYALKSVNGDMSPAFTRQLAREMEILRRTDSPYVVRCQGIFEKPIVGEVSI
LMEYMDGGNLESLRGAVTEKQLAGFSRQILKGLSYLHSLKIVHRDIKPANLLLNSRNEVK
IADFGVSKIITRSLDYCNSYVGTCAYMSPERFDSAAGENSDVYAGDIWSFGVMILELFVG
HFPLLPQGQRPDWATLMCVVCFGEPPRAPEGCSDEFRSFVDCCLRKESSERWTASQLLGH
PFLRESL

>AtMKK8
MVMVRDNQFLNLKLSPIQAPTTIPPCRFPIIPATKVSATVSSCASNTFSVANLDRISVLG
SGNGGTVFKVKDKTTSEIYALKKVKENWDSTSLREIEILRMVNSPYVAKCHDIFQNPSGE
VSILMDYMDLGSLESLRGVTEKQLALMSRQVLEGKNYLHEHKIVHRDIKPANLLRSSKEE
VKIADFGVSKIVVRSLNKCNSFVGTFAYMSPERLDSEADGVTEEDKSNVYAGDIWSFGLT
MLEILVGYYPMLPDQAAIVCAVCFGEPPKAPEECSDDLKSFMDCCLRKKASER

>AtMKK9
MALVRERRQLNLRLPLPPISDRRFSTSSSSATTTTVAGCNGISACDLEKLNVLGCGNGGI
VYKVRHKTTSEIYALKTVNGDMDPIFTRQLMREMEILRRTDSPYVVKCHGIFEKPVVGEV
SILMEYMDGGTLESLRGGVTEQKLAGFAKQILKGLSYLHALKIVHRDIKPANLLLNSKNE
VKIADFGVSKILVRSLDSCNSYVGTCAYMSPERFDSESSGGSSDIYAGDIWSFGLMMLEL
LVGHFPLLPPGQRPDWATLMCAVCFGEPPRAPEGCSEEFRSFVECCLRKDSSKRWTAPQL
LAHPFLREDL

>AtMKK10
MTLVRERRHQEPLTLSIPPLIYHGTAFSVASSSSSSPETSPIQTLNDLEKLSVLGQGSGG
TVYKTRHRRTKTLYALKVLRPNLNTTVTVEADILKRIESSFIIKCYAVFVSLYDLCFVME
LMEKGSLHDALLAQQVFSEPMVSSLANRILQGLRYLQKMGIVHGDIKPSNLLINKKGEVK
IADFGASRIVAGGDYGSNGTCAYMSPERVDLEKWGFGGEVGFAGDVWSLGVVVLECYIGR
YPLTKVGDKPDWATLFCAICCNEKVDIPVSCSLEFRDFVGRCLEKDWRKRDTVEELLRHS
FVKNR


>Solyc03g097920.1.1
MALVRDRRHLNLRLPLPEPSERRPRFPLPLPPSSVPTVNSTASTTTATNTTTTTTASTTTISISELEKLKVLGHGNGGTVYKVRHKRTSAIYALKVVHGD
SDPEIRRQILREISILRRTESPYVIKCHGVIDMPGGDIGILMEYMNAGTLENLLKSQLTFSELCLARIAKQVLGGLDYLHSHKIIHRDLKPSNLLVNREM
EVKIADFGVSKIMGRTLDPCNSYVGTCAYMSPERFDPDTYGGNYNGYAADIWSLGLTLMELYMGHFPFLPPGQRPDWATLMCAICFGEPPSLPENTSEKF
NDFMKCCLQKESSKRWSAHQLLQHPFIQSIDLKST


>Solyc03g123800.1.1
MRPAANSTNAASSMPPPSSAGQRSRPRRRTDLTLPLPQRDVALAVPLPLPPTSSSSSSSPLPTPLHFSELERVNRIGSGTGGTVYKVLHRPTGRLYALKV
IYGNHEDSVRLQMCREIEILRDVDNPNVVRCHDMFDHNGEIQVLLEFMDKGSLEGIHIPLEQPLSDLTRQVLSGLYYLHRRKIVHRDIKPSNLLINSRRE
VKIADFGVSRVLAQTMDPCNSSVGTIAYMSPERINTDLNHGQYDGYAGDIWSLGVSILEFYLGRFPFSVGRQGDWASLMCAICMSQPPEAPPSASREFRE
FIACCLQRDPARRWTAGQLLRHPFITQNSTGTTHTGPATTTTSLSHPLLPPPPHFSSSS


>Solyc03g019850.2.1
MAGLEELKKKLVPLFDADKGFSPTSTSDPFDSYSLSDAGTVNLLSQSYGVYNINELGLQKWPVDDTDHGEKTYRCASHEMRVFGAIGAGASSVVQRAIHI
PTHRIIALKKINIFEKEKRQQLLTEIRTLCEAPCYQGLVEFYGAFYTPDSGQISIALEYMDGGSLADIIKIRKSIPEPILSSMVQKLLHGLSYLHGVRHL
VHRDIKPANLLVNLKGEPKITDFGISAGLESSIAMCATFVGTVTYMSPERIRNENYSYPADIWSLGLALFECGTGEFPYTANEGPVNLMLQILDDPSPSL
SRHDYSPEFCSFVDACLKKNPDDRLTADQLLSHPFIMKYSDSALDLGTFVRDIFDPTQRMKDLADMLTIHYYLLFDGSDEFWQHIKTLYNECSTFSFGGK
ESIGPNNIFSTLSNIRNTLAGEWPPEKLVHVVEKLQCRANGQDGVAIRVSGSFIVGNQFLICGDGMQVEGLPNLKDLSIDIPSKRMGTFHEQFIVEKANI
IGRYFITKHELFITQ


>Solyc12g009020.1.1
MKKGSFAPNLKLSLPPPDEVALSKFLTESGTFKDGDLLVNRDGVRIVSQSEVAAPSVIQPSDNQLCLADFEAVKVIGKGNGGIVRLVQHKWTGQFFALKV
IQMNIDESMRKHIAQELRINQSSQCPYVVICYQSFFDNGAISLILEYMDGGSLADFLKKVKTIPERFLAVICKQVLKGLWYLHHEKHIIHRDLKPSNLLI
NHRGDVKITDFGVSAVLASTSGLANTFVGTYNYMSPERISGGAYDYKSDIWSLGLVLLECATGHFPYKPPEGDEGWVNVYELMETIVDQPEPCAPPDQFS
PQFCSFISACVQKHQKDRLSANDLMSHPFITMYDDQDIDLGSYFTSAGPPLATLTEL


>PGSC0003DMP400056215
MALVRDRRHLNLRLPLPEPSERRPRFPLPLPPSSVSTVNSTANTTTTTTTTTTASTTTISISELEKLKVLGHGNGGTVYEVRHKRTSAIYALKVVHGDSD
PEIRRQILREISILRRTDSPYVIKCHGVVDMPGGDIGILMEYMNAGTLENLLKSQSTFSELCLAKIAKQVLGGLDYLHSHKIIHRDLKPSNLLVNREMEV
KIADFGVSKIMGRTLDPCNSYVGTCAYMSPERFDPDTYGANYNGYAADIWSLGLTLMELYMGHFPFLPPGQRPDWATLMCAICFGEPPSLPENTSEKFND
FMKCCLQKESSKRWSAHQLLQHPFIQSIDLKST


>PGSC0003DMP400016192
MRPTQPAANSTSSAAASSMPPPSSAGQRSRPRRRTDLTLPLPQRDVALAVPLPLPPTSAPSSSTSSSSSPLPTPLHFSELERVNRIGSGTGGTVYKVLHR
PTGRLYALKVIYGNHEDSVRLQMCREIEILRDVDNPNVVRCHDMFDHNGEIQVLLEFMDKGSLEGIHIPLEQPLSDLTRQVLSGLYYLHRRKIVHRDIKP
SNLLINSRREVKIADFGVSRVLAQTMDPCNSSVGTIAYMSPERINTDLNHGQYDGYAGDIWSLGVSILEFYLGRFPFSVGRQGDWASLMCAICMSQPPEA
PPTASREFREFIACCLQRDPARRWTAAQLLRHPFITQNSPGTHTGPATTSLSNQAHQLLPPPPHFSSSSS


>PGSC0003DMP400026685
MAGLEELKKKLVPLFDADKGFSPTSTSDPFDSYSLSDAGTVNLLSQSYGVYNINELGLQKWPVDDTDHGEKTYRCASHEMRVFGAIGAGASSVVQRAIHI
PTHRIIALKKINIFEKEKRQQLLTEIRTLCEAPCYQGLVEFYGAFYTPDSGQISIALEYMDGGSLADIIKIRKSIPEPILSSMVQKLLHGLSYLHGVRHL
VHRDIKPANLLVNLKGEPKITDFGISAGLESSIAMCATFVGTVTYMSPERIRNENYSYPADIWSLGLALFECGTGEFPYTANEGPVNLMLQILDDPSPSL
SRHDYSPEFCSFVDACLKKNPDDRPTADQLLSHPFIIKYSDSALDLGTFVRDIFDPTQRMKDLADMLTIHYYLLFDGSNEFWQHTKTLYNECSTFSFGGK
ESIGPNNIFSTLSNIRNTLAGEWPPEKLVHVVEKLQCRANGQDGVAIRVSGSFIVGNQFLICGDGMQVEGLPNLKDLSIDIPSKRMGTFHEQFIVEKANI
IGRYFITKHELFITQ


>PGSC0003DMP400026683
MAGLEELKKKLVPLFDADKGFSPTSTSDPFDSYSLSDAGTVNLLSQSYGVYNINELGLQKWPVDDTDHGEKTYRCASHEMRVFGAIGAGASSVVQRAIHI
PTHRIIALKKINIFEKEKRQQLLTEIRTLCEAPCYQGLVEFYGAFYTPDSGQISIALEYMDGGSLADIIKIRKSIPEPILSSMVQKLLHGLSYLHGVRHL
VHRDIKPANLLVNLKGEPKITDFGISAGLESSIAMCATFVGTVTYMSPERIRNENYSYPADIWSLGLALFECGTGEFPYTANEGPVNLMLQVNLLLLPFL
PFCS


>PGSC0003DMP400026684
MAGLEELKKKLVPLFDADKGFSPTSTSDPFDSYSLSDAGTVNLLSQSYGVYNINELGLQKWPVDDTDHGEKTYRCASHEMRVFGAIGAGASSVVQRAIHI
PTHRIIALKKINIFEKEKRQQLLTEIRTLCEAPCYQGLVEFYGAFYTPDSGQISIALEYMDGGSLADIIKIRKSIPEPILSSMVQKLLHGLSYLHGVRHL
VHRDIKPANLLVNLKGEPKITDFGISAGLESSIAMCATFVGTVTYMSPERIRNENYSYPADIWSLGLALFECGTGEFPYTANEGPVNLMLQILDDPSPSL
SRHDYSPEFCSFVDACLKKNPDDRPTADQVSTHFLLQGNKSQERVDVLHILNRQWSS


>PGSC0003DMP400000549
MKKGSFAPNLKLSLPPPDEVALSKFLTESGTFKDGDLLVNRDGVRIVSQSEVAAPSVIQPSDNQLCLADFEAVKVIGKGNGGIVRLVQHKWTGQFFALKV
IQMNIDESMRKHIAQELRINQSSQCPYVVICYQSFFDNGAISLILEYMDGGSLADFLKKVKTIPERYLAVICKQVLKGLWYLHHEKHIIHRDLKPSNLLI
NHRGDVKITDFGVSAVLASTSGLANTFVGTYNYMSPERISGGAYDYKSDIWSLGLVLLECATGHFPYTPPEGDDGWVNVYELMETIVDQPEPCAPPDQFS
PQFCSFISACVQKHQKDRLSANELMSHPFITMYDDQDIDLGSYFTSAGPPLATLTEL


>Sme2.5_00088.1_g00017.1
MALVRDRRQLNLRLPLPEPSERRPRFPLPLPPSSVSTVNSTATTSASTTTISISELEKLKVLGHGNGGTVYKVRHKLTSAIYALKVVQGDSDPEIRRQIR
REISILGRTDSPYVIKCHGVIDMPGGDIGILMEYMNAGTLENLLKSQTTFTELCLAKIAKQVLCGLDYLHNHKIIHRDLKPSNLLVNSEMEVKIADFGVS
KIMCRTLDPCNSYVGTCAYMSPERFDPDTYGINYNGYAADIWSLGLTLMELYMGHFPFLPPGQRPDWATLMCAICFGEPPSLPENTSEKFKDFIECCLQK
ESSKRWSAQQLLQHPFVRSIDLKST


>Sme2.5_09230.1_g00001.1
MRPPPPANSSAAAAVSMPPPPSAGQRNRPRRRTDLTLPLPQRDVALAVPLPLPPTSASSSSSSSPLPTPLNFSELERVNRIGSGTGGTVYKVLHRPTGRL
YALKVIYGNHEDSVRLQMCREIQILRDVDNPNVVRCHDMFDHNGEIQVLLEFMDKGSLEGIHIPYEQPLSDLTRQVLSGLYYLHRRKIVHRDIKPSNLLI
NSRREVKIADFGVSRVLAQTMDPCNSSVGTIAYMSPERINTDLNHGQYDGYAGDIWSLGVSILEFYLGRFPFSVGRQGDWASLMCAICMSQPPEAPPTAS
REFREFIACCLQRDPARRLPAAQLLRHPFITQNSPGTTTGSMPLPAATSLSNQVHQAHQLLPPPPHFSSS


>Sme2.5_00861.1_g00010.1
MILFLSSPTVAKNSVLTASSKMDFCGSAELPENKMDFIYVNVRNLGDFVKLSDAGTVNLLSQSYGVYNINELGLQKWPVDDTDHGEKTYRCASHEMRVFG
AIGTGASSVVQRAIHIPTHRIIALKKINIFEKEKRQQLLTEIRTLCEAPCYQGLVEFYGAFYTPDSGQISIALEYMDGGSLADILKVRKCIPEPILSSMV
QKLLHGLSYLHGVRHLVHRDIKPANLLVNLKGEPKITDFGISAGLESSIAMCATFVGTVTYMSPERIRNENYSYPADIWSLGLALFECGTGDEDNLLQRR
TSMMKKSQECKGIKGYNGSGNFVEIRRGKEKILDDPSPSLSRHDFSPEFCSFVDACLQKNPDDRPTADQLLSHPFIIKYSDSALDLGAFVRDIFDPTQRM
KDLADMLTIHYYLLFDGSDEFWQHTKTLYNECSTFSFGGKEFIGPNNIFATLSNIRKTLAGEWPPEKLVHVVEKLQCRANGQDGVAIRVSGSFIVGNQFL
ICGDGMQVEGLPNLKDLSIDIPSKRMGTFHEQFIVEKANIIGRYFITKHELFITQ


>Sme2.5_01917.1_g00010.1
MKKGSFAPNLKLSLPPPDEVALSKFLTESGTFKDGDLLVNRDGVRIISQSEVEAVYTFSFELFDIDLFCVLRLPLYPPLQSVETMMAYLFWHLQFFLQPS
VIQPLDNQLSLADFEAVKVIGKGNGGIVRLVQHKWTGQFFALKVIQMTIDESMRKHIAQELRINQSSQCPYVVICYQSFFENGAISIILEYMDGGSLADF
LKKVKTIPERYLAVICKQVLKGLSYLHHEKHIIHRDLKPSNLLVNHRGDVKITDFGVSAVLASTSGLANTFVGTYNYMSPERISGGAYDYKSDIWSLGLV
LLELATGHFPYTPPQGDEGWVNVYELMETIVDQPAPCAPPDQFSPHFCSFISACVQKNQKDRLSANELMSHPFITMYEDQAIDLGSYFMSAGPSLATLTE
L


>CA00g74230
MKKGSFAPNLKLSLPPPDDVALSKFLTESGTFKDGDLLVNRDGVRIVSQSEVAAPSVIQPSDNQLSLADFEAVKVIGKGNGGIVRLVQHKWTGQFFALKV
IQMNIDESMRKHIAQELRINQSSQCPHVVVCYQSFFDNGAISIILEYMDGGSLADFLKKVKTIPERYLAAICKQVLQGLWYLHHEKHIIHRDLKPSNLLV
NHRGDVKITDFGVSAVLASTSGLANTFVGTYNYMSPERISGGAYGYKSDIWSLGLVLLECATGHFPYTPPQGDEGWVNVYELMETIVDQPAPCAPPDQFS
PQFCSFISVCVQKDQKDRLSANELMSHPFITMYNDQDIDLGSYFTSAGPPLATLSEL


>CA00g92940
PSVIQPSDNQLSLADFEAVKVIGKGNGGIVRLVQHKWTGQFFALKVIQMNIDESMRKHIAQELRINQSSQCPHVVVCYQSFFDNGAISIILEYMDGGSLA
DFLKKVKTIPERYLAAICKQVLQGLWYLHHEKHIIHRDLKPSNLLVNHRGDVKITDFGVSAVLASTSGLANTFVGTYNYMSPERISGGAYGYKSDIWSLG
LVLLECATGHFPYTPPQGDEGWVNVYELMETIVDQPAPCAPPDQFSPQFCSFISVCVQKDQKDRLSANELMSHPFITMYNDQDIDLGSYFTSAGPPLATL
SEL


>CA03g36820
MRPTQPPPPAANSTTSSSAMPPPSSVGGQRNRPRRRTDLTLPLPQRDVALAVPLPLPPTSAPSSSSSSSSSPLPTPLHFSELERLNRIGSGTGGTVYKVL
HRPTGRLYALKVIYGNHEDSVRLQMCREIEILRDVDNPNVVRCHDMFDHNGEIQVLLEFMDKGSLEGIPIPYEAALSDLTRQVLSGLYYLHRRKIVHRDI
KPSNLLINSRREVKIADFGVSRVLAQTMDPCNSSVGTIAYMSPERINTDLNHGQYDGYAGDIWSLGVSILEFYLGRFPFAVGRQGDWASLMCAICMSQPP
EAPPTASREFRDFIACCLQRDPARRWTAGQLLRHPFITQNSPGTNTGSMPLPATASLSNQVHQAHQLLPPPPHFSSSSS


>CA03g22790
MALVRDRRQLNLRLPLPEPSERRPRFPLPLPPSSVSTVSTTTTTTTTTASTTTTMSISELEKLKVLGHGNGGTVYKVRHKRTSAIYALKVVHGDSDPEIR
RQILREISILRRTDSPYVIKCHGVIDMPGGDIGILMEYMNSGTLENLLKSQTTFSELCLAKIAKQVLSGLDYLHNHKIIHRDLKPSNLLVNREMEVKIAD
FGVSKIMCRTLDPCNSYVGTCAYMSPERFDPDTYGVNYNGYAADIWSLGLTLMELYMGHFPFLPPGQRPDWATLMCAICFGEPPSLPKGTSEKFKDFMEC
CLQKESSKRWSAQQLLQHPFVRSNGQN


>CA03g23860
MAGLEELKKKLVPLFDADKGFSPASTSDPFDSYSLSDAGTVNLLSQSYGVYNINELGLQKWPVDDTDHGEKTYRCASHEMRVFGAIGTGASSVVQRAIHI
PTHRIIALKKINIFEKEKRQQLLTEIRTLCEAPCYQGLVEFYGAFYTPDSGQISIALEYMDGGSLADIIKVRKCIPEPILSSMVQKLLHGLSYLHGVRHL
VHRDIKPANLLVNLKGEPKITDFGISAGLESSIAMCATFVGTVTYMSPERIRNENYSYPADIWSLGLALFECGTGEFPYTANEGPVNLMLQILDDPSPSL
SRHDFSPEFCSFVDACLKKNPDDRPTADQLLSHPFIIKYSDSALDLGAFVRGIFDPTQRMKDLADVSFLHLAN


>Cc04_g09350
MALVKDRRQLNLRLPLPEHSERRPRFPLPLPPSSLSTTATTNTTTTASTTTTITAADIEKVQVLGHGNGGTVYKVRHKRTSATYALKVVHGDSDPVNRRQ
ILSEISILRRTDSPYVVKCHGVLEKWGGDIAILMEFMDKGTLESLVKSGVLFSEQMVAKIAYQVVQGLEHLHARKIIHRDLKPSNLLVNEQMQVKIADFG
VSKIMCRTLDPCNSYVGTCAYMSPERFDPDTYGNDGTYNGYASDIWSLGLTLLELYMGHFPYLPEGQRPDWATLMCAICFGEPPSLPEYVSKEFRSFIGC
CLQKDSSKRWTATQLLSHPFLQNIKG


>Cc04_g00500
MRPIQPSPPAASSAATPPSSSSSSSPASNRNRSRRRPDLTLPLPQRDPKLAVPLPLPPTSAPSSFSTSSSCFSPPLNFSQLERINRIGSGSGGTVYKVLH
RPTSKLYALKVIYGYLDDSVRLQICREIEILRDVDNPNVVRCHDMNDHNGEIQVLLEYMDKGSLEGIHIPHEPSLSDLTRQILSGLYYLHKRKIVHRDIK
PSNLLINSKRTVKIADFGVSRILAQTMDPCNSSVGTIAYMSPERINTDLNHGKYDGYAGDIWSLGVSILEFYLGRFPFAVGRQGDWATLMCAICMSDPPE
VPQMASREFRDFIASCLQRDPAKRWTAAQLLRHPFILQYSSPSSSLASASSANNQTQVLHQTHQLLPPPRPHFSSS


>Cc00_g04720
MAGLEELKKKLVPLFDAEKGFSSGSTLDPSDSCMLSDGGTVNLLSQSYGVYNINELGLQKCPSWTIDDSDRTEKTYRCASHEMRIFGAIGSGASSVVQRA
IHIPTHRIIALKRINIFEKEKRQQLLNEIRTLCEAPYHQGLVEFYGAFYTPDSGQISIALEYMDGGSLADVIRVRKCIPEPVLSSMVRKLLHGLSYLHGV
RHLVHRDIKPANLLINLKGEPKITDFGISAGLENSIAMCATFVGTVTYMSPERIRNESYSYPADIWSLGLAVFECGTGEFPYTANEGPVNLMLQILDDPS
PSPRKQDFSPEFCSFIDACLEKDADARPTAEQLLAHPFIVKYEDTAVDLGAFVRGIFDPIQRMKDLADMLTMHYYLLFDGSEDLWQHTRKLYDERSVFRF
SGKEYGGQNDIFAILSNIRRTLAGDWPPEKLVHVVEKLQCQCHGENGLAIRVTGSFIVGNQFLICGDGIQVEGLPNFKDISIDLPSKRMGSFQEQFITER
GSSIGCYVIAKQELYIVQ


>Cc06_g11750
MKKGNLAPNLKLSLPPPDEVALSKFLTESGTFKDGDLLVNRDGVRVVSQNQVEAPSLIRPSDNQLSLADFDAVKVIGKGNGGIVRLVQHKWTGQFFALKV
IQMNIEESARRHIAQELKINQSAQCPYVVVCYQSFYDNGAISIILEYMDGGSLADFLKKVRTIPEPYLAAICKQVLKGLWYLHHEKHIIHRDLKPSNLLV
NHRGEVKITDFGVSAILASTSGLANTFVGTYNYMSPERIIGSNYGYRSDIWSLGLVLLECATGQFPYSPPQPGEGWINVYELMETIVDHPAPRAPSDLFS
PEFCSFISACIQKDPKDRLSANELMTHPFLSKFGDLDIDLAPYFTSAGPPLATL
