# Supplementary material for: In silico analysis reveals widespread presence of three gene families, MAPK, MAPKK and MAPKKK, of the MAPK cascade from crop plants of Solanaceae in comparison to the distantly-related syntenic species from Rubiaceae, coffee
Source: PeerJ. 2017 Jun 6;5:e3255. doi: 10.7717/peerj.3255 (PMC5463992; doi:10.7717/peerj.3255)
Supplement: Data S3 [file peerj-05-3255-s032.fa]

>AtMEKK1
MQDFFGSVRRSLVFRPSSDDDNQENQPPFPGVLADKITSCIRKSKIFIKPSFSPPPPANT
VDMAPPISWRKGQLIGRGAFGTVYMGMNLDSGELLAVKQVLIAANFASKEKTQAHIQELE
EEVKLLKNLSHPNIVRYLGTVREDDTLNILLEFVPGGSISSLLEKFGPFPESVVRTYTRQ
LLLGLEYLHNHAIMHRDIKGANILVDNKGCIKLADFGASKQVAELATMTGAKSMKGTPYW
MAPEVILQTGHSFSADIWSVGCTVIEMVTGKAPWSQQYKEVAAIFFIGTTKSHPPIPDTL
SSDAKDFLLKCLQEVPNLRPTASELLKHPFVMGKHKESASTDLGSVLNNLSTPLPLQINN
TKSTPDSTCDDVGDMCNFGSLNYSLVDPVKSIQNKNLWQQNDNGGDEDDMCLIDDENFLT
FDGEMSSTLEKDCHLKKSCDDISDMSIALKSKFDESPGNGEKESTMSMECDQPSYSEDDD
ELTESKIKAFLDEKAADLKKLQTPLYEEFYNSLITFSPSCMESNLSNSKREDTARGFLKL
PPKSRSPSRGPLGGSPSRATDATSCSKSPGSGGSRELNINNGGDEASQDGVSARVTDWRG
LVVDTKQELSQCVALSEIEKKWKEELDQELERKRQEIMRQAGLGSSPRDRGMSRQREKSR
FASPGK

>AtMEKK2
MVFAKSQSPPNNSTVQIKPPIRWRKGQLIGRGAFGTVYMGMNLDSGELLAVKQVLITSNC
ASKEKTQAHIQELEEEVKLLKNLSHPNIVRYLGTVREDETLNILLEFVPGGSISSLLEKF
GAFPESVVRTYTNQLLLGLEYLHNHAIMHRDIKGANILVDNQGCIKLADFGASKQVAELA
TISGAKSMKGTPYWMAPEVILQTGHSFSADIWSVGCTVIEMVTGKAPWSQQYKEIAAIFH
IGTTKSHPPIPDNISSDANDFLLKCLQQEPNLRPTASELLKHPFVTGKQKESASKDLTSF
MDNSCSPLPSELTNITSYQTSTSDDVGDICNLGSLTCTLAFPEKSIQNNSLCLKSNNGYD
DDDDNDMCLIDDENFLTYNGETGPSLDNNTDAKKSCDTMSEISDILKCKFDENSGNGETE
TKVSMEVDHPSYSEDENELTESKIKAFLDDKAAELKKLQTPLYEEFYNGMITCSPICMES
NINNNKREEAPRGFLKLPPKSRSPSQGHIGRSPSRATDAACCSKSPESGNSSGAPKNSNA
SAGAEQESNSQSVALSEIERKWKEELDQELERKRREITRQAGMGSSPRDRSLSRHREKSR
FASPGK

>AtMEKK3
MPTWWGRKSCKNKDDNHRGIISTDRDIKSSAVVVDPPLTPTRGGTPRCSREFAGASSAFS
GFDSDSTEKKGHPLPRPLLSPVSIHHQDHVSGSTSGSTSVSSVSSSGSADDQSQLVASRG
RGDVKFNVAAAPRSPERVSPKAATITTRPTSPRHQRLSGVVSLESSTGRNDDGRSSSECH
PLPRPPTSPTSPSAVHGSRIGGGYETSPSGFSTWKKGKFLGSGTFGQVYLGFNSEKGKMC
AIKEVKVISDDQTSKECLKQLNQEINLLNQLCHPNIVQYYGSELSEETLSVYLEYVSGGS
IHKLLKDYGSFTEPVIQNYTRQILAGLAYLHGRNTVHRDIKGANILVDPNGEIKLADFGM
AKHVTAFSTMLSFKGSPYWMAPEVVMSQNGYTHAVDIWSLGCTILEMATSKPPWSQFEGV
AAIFKIGNSKDTPEIPDHLSNDAKNFIRLCLQRNPTVRPTASQLLEHPFLRNTTRVASTS
LPKDFPPRSYDGNFSLQPTREPYPGRLSHDNYAKQPLSRTIKSPSRENVRAITSLPVSPC
SSPLRQLGPAYKSCFLSPPHPSYAFPGQDSGYNLAEFAASPFRMKKDAMMEPSSFRTQTP
NSPLRSRLV

>AtMEKK4
MPWWSKSKDEKKKTNKESIIDAFNRKLGFASEDRSSGRSRKSRRRRDEIVSERGAISRLP
SRSPSPSTRVSRCQSFAERSPAVPLPRPIVRPHVTSTDSGMNGSQRPGLDANLKPSWLPL
PKPHGATSIPDNTGAEPDFATASVSSGSSVGDIPSDSLLSPLASDCENGNRTPVNISSRD
QSMHSNKNSAEMFKPVPNKNRILSASPRRRPLGTHVKNLQIPQRDLVLCSAPDSLLSSPS
RSPMRSFIPDQVSNHGLLISKPYSDVSLLGSGQCSSPGSGYNSGNNSIGGDMATQLFWPQ
SRCSPECSPVPSPRMTSPGPSSRIQSGAVTPLHPRAGGSTTGSPTRRLDDNRQQSHRLPL
PPLLISNTCPFSPTYSAATSPSVPRSPARAEATVSPGSRWKKGRLLGMGSFGHVYLGFNS
ESGEMCAMKEVTLCSDDPKSRESAQQLGQEISVLSRLRHQNIVQYYGSETVDDKLYIYLE
YVSGGSIYKLLQEYGQFGENAIRNYTQQILSGLAYLHAKNTVHRDIKGANILVDPHGRVK
VADFGMAKHITAQSGPLSFKGSPYWMAPEVIKNSNGSNLAVDIWSLGCTVLEMATTKPPW
SQYEGVPAMFKIGNSKELPDIPDHLSEEGKDFVRKCLQRNPANRPTAAQLLDHAFVRNVM
PMERPIVSGEPAEAMNVASSTMRSLDIGHARSLPCLDSEDATNYQQKGLKHGSGFSISQS
PRNMSCPISPVGSPIFHSHSPHISGRRSPSPISSPHALSGSSTPLTGCGGAIPFHHQRQT
TVNFLHEGIGSSRSPGSGGNFYTNSFFQEPSRQQDRSRSSPRTPPHVFWDNNGSIQPGYN
WNKDNQPVLSDHVSQQLLSEHLKLKSLDLRPGFSTPGSTNRGP

>AtMEKK5
MRWLPQISFSSPSSSPSSSLKPVASYSESPDPDRNQDRDRFHRRLFRFNRGRLTRQRKLR
HLTDDDVLLGERRASTSSSTFDSGLTRSPSAFTAVPRSPSAVPLPLPLPLPEVAGIRNAA
NARGLDDRDRDPERLISDRTSSGPPLTSVNGGFARDSRKATENSSYQDFSPRNRNGYWVN
IPTMSAPTSPYMSPVPSPQRKSTGHDLPFFYLPPKSNQAWSAPDMPLDTSGLPPPAFYDI
TAFSTDNSPIHSPQPRSPRKQIRSPQPSRPSSPLHSVDSSAPPRDSVSSPLHPRLSTDVT
NGRRDCCNVHPLPLPPGATCSSSSAASVPSPQAPLKLDSFPMNSQWKKGKLIGRGTFGSV
YVASNSETGALCAMKEVELFPDDPKSAECIKQLEQEIKLLSNLQHPNIVQYFGSETVEDR
FFIYLEYVHPGSINKYIRDHCGTMTESVVRNFTRHILSGLAYLHNKKTVHRDIKGANLLV
DASGVVKLADFGMAKHLTGQRADLSLKGSPYWMAPELMQAVMQKDSNPDLAFAVDIWSLG
CTIIEMFTGKPPWSEFEGAAAMFKVMRDSPPIPESMSPEGKDFLRLCFQRNPAERPTASM
LLEHRFLKNSLQPTSPSNSDVSQLFNGMNITEPSSRREKPNFKLDQVPRARNMTSSESES
GQQQQQQQYRSPDLTGTVNRLSPRSTLEAIPSPCPSQRPKPSSSDRRRTGVTSDHL

>AtMEKK6
MARQMTSSQFHKSKTLDNKYMLGDEIGKGAYGRVYIGLDLENGDFVAIKQVSLENIGQED
LNTIMQEIDLLKNLNHKNIVKYLGSLKTKTHLHIILEYVENGSLANIIKPNKFGPFPESL
VTVYIAQVLEGLVYLHEQGVIHRDIKGANILTTKEGLVKLADFGVATKLNEADFNTHSVV
GTPYWMAPEVIELSGVCAASDIWSVGCTIIELLTCVPPYYDLQPMPALYRIVQDDTPPIP
DSLSPDITDFLRLCFKKDSRQRPDAKTLLSHPWIRNSRRALRSSLRHSGTIRYMKETDSS
SEKDAEGSQEVVESVSAEKVEVTKTNSKSKLPVIGGASFRSEKDQSSPSDLGEEGTDSED
DINSDQGPTLSMHDKSSRQSGTCSISSDAKGTSQDVLENHEKYDRDEIPGNLETEASEGR
RNTLATKLVGKEYSIQSSHSFSQKGEDGLRKAVKTPSSFGGNELTRFSDPPGDASLHDLF
HPLDKVPEGKTNEASTSTPTANVNQGDSPVADGGKNDLATKLRARIAQKQMEGETGHSQD
GGDLFRLMMGVLKDDVLNIDDLVFDEKVPPENLFPLQAVEFSRLVSSLRPDESEDAIVTS
SLKLVAMFRQRPGQKAVFVTQNGFLPLMDLLDIPKSRVICAVLQLINEIVKDNTDFLENA
CLVGLIPLVMSFAGFERDRSREIRKEAAYFLQQLCQSSPLTLQMFISCRGIPVLVGFLEA
DYAKHREMVHLAIDGMWQVFKLKKSTSRNDFCRIAAKNGILLRLVNTLYSLSEATRLASI
SGDALILDGQTPRARSGQLDPNNPIFSQRETSPSVIDHPDGLKTRNGGGEEPSHALTSNS
QSSDVHQPDALHPDGDRPRLSSVVADATEDVIQQHRISLSANRTSTDKLQKLAEGASNGF
PVTQPDQVRPLLSLLEKEPPSRKISGQLDYVKHIAGIERHESRLPLLYASDEKKTNGDLE
FIMAEFAEVSGRGKENGNLDTAPRYSSKTMTKKVMAIERVASTCGIASQTASGVLSGSGV
LNARPGSTTSSGLLAHALSADVSMDYLEKVADLLLEFARAETTVKSYMCSQSLLSRLFQM
FNRVEPPILLKILECTNHLSTDPNCLENLQRADAIKQLIPNLELKEGPLVYQIHHEVLSA
LFNLCKINKRRQEQAAENGIIPHLMLFVMSDSPLKQYALPLLCDMAHASRNSREQLRAHG
GLDVYLSLLDDEYWSVIALDSIAVCLAQDVDQKVEQAFLKKDAIQKLVNFFQNCPERHFV
HILEPFLKIITKSSSINKTLALNGLTPLLIARLDHQDAIARLNLLKLIKAVYEKHPKPKQ
LIVENDLPQKLQNLIEERRDGQRSGGQVLVKQMATSLLKALHINTIL

>AtMEKK7
MARQMTSSQFHKSKTLDNKYMLGDEIGKGAYGRVYKGLDLENGDFVAIKQVSLENIVQED
LNTIMQEIDLLKNLNHKNIVKYLGSSKTKTHLHIILEYVENGSLANIIKPNKFGPFPESL
VAVYIAQVLEGLVYLHEQGVIHRDIKGANILTTKEGLVKLADFGVATKLNEADVNTHSVV
GTPYWMAPEVIEMSGVCAASDIWSVGCTVIELLTCVPPYYDLQPMPALFRIVQDDNPPIP
DSLSPDITDFLRQCFKKDSRQRPDAKTLLSHPWIRNSRRALQSSLRHSGTIKYMKEATAS
SEKDDEGSQDAAESLSGENVGISKTDSKSKLPLVGVSSFRSEKDQSTPSDLGEEGTDNSE
DDIMSDQVPTLSIHEKSSDAKGTPQDVSDFHGKSERGETPENLVTETSEARKNTSAIKHV
GKELSIPVDQTSHSFGRKGEERGIRKAVKTPSSVSGNELARFSDPPGDASLHDLFHPLDK
VSEGKPNEASTSMPTSNVNQGDSPVADGGKNDLATKLRATIAQKQMEGETGHSNDGGDLF
RLMMGVLKDDVIDIDGLVFDEKVPAENLFPLQAVEFSRLVSSLRPDESEDAIVSSCQKLV
AMFRQRPEQKVVFVTQHGFLPLMDLLDIPKSRVICAVLQLINEIIKDNTDFQENACLVGL
IPVVMSFAGPERDRSREIRKEAAYFLQQLCQSSPLTLQMFIACRGIPVLVGFLEADYAKY
REMVHLAIDGMWQVFKLKRSTPRNDFCRIAAKNGILLRLINTLYSLNEATRLASISGGLD
GQAPRVRSGQLDPNNPIFGQNETSSLSMIDQPDVLKTRHGGGEEPSHASTSNSQRSDVHQ
PDALHPDGDKPRVSSVAPDASTSGTEDVRQQHRISLSANRTSTDKLQKLAEGASNGFPVT
QTEQVRPLLSLLDKEPPSRHYSGQLDYVKHITGIERHESRLPLLHGSNEKKNNGDLDFLM
AEFAEVSGRGKENGSLDTTTRYPSKTMTKKVLAIEGVASTSGIASQTASGVLSGSGVLNA
RPGSATSSGLLAHMVSTLSADVAREYLEKVADLLLEFARADTTVKSYMCSQSLLSRLFQM
FNRVEPPILLKILECTNHLSTDPNCLENLQRADAIKHLIPNLELKDGHLVYQIHHEVLSA
LFNLCKINKRRQEQAAENGIIPHLMLFIMSDSPLKQYALPLLCDMAHASRNSREQLRAHG
GLDVYLSLLDDEYWSVIALDSIAVCLAQDNDNRKVEQALLKQDAIQKLVDFFQSCPERHF
VHILEPFLKIITKSYRINKTLAVNGLTPLLISRLDHQDAIARLNLLKLIKAVYEHHPRPK
QLIVENDLPQKLQNLIEERRDGQRSGGQVLVKQMATSLLKALHINTIL

>AtMEKK8
MDRILARMKKSTGRRGGDKNITPVRRLERRDAARNINYDAASCSSSSAEDLSVSTSSLMT
RSLEFPEPTSFRIGGGVGEMDRIYRSLGVSGPDDLAISFDAWEACKKRSSSDVVNRFKSF
DLDKVRDQDLSEEGPSGVVVGSDSMNHKVQGQDLSEAGPSGGIVTELSEIGNLITPVDRL
VADGVVENRRVMERTPTIVKSKGYLVPNNVVAVGVGVGGGIKGLRPPVLKPPPAMKRPPI
DHRGSSWDFLTHFAPSETVKRPSSSSSSSEDGCDEEEGKEEEAEAEEMGARFIQLGDTAD
ETCSFTTNEGDSSSTVSNTSPIYPDGGAIITSWQKGQLLGRGSFGSVYEGISGDGDFFAV
KEVSLLDQGSQAQECIQQLEGEIKLLSQLQHQNIVRYRGTAKDGSNLYIFLELVTQGSLL
KLYQRYQLRDSVVSLYTRQILDGLKYLHDKGFIHRDIKCANILVDANGAVKLADFGLAKV
SKFNDIKSCKGTPFWMAPEVINRKDSDGYGSPADIWSLGCTVLEMCTGQIPYSDLEPVQA
LFRIGRGTLPEVPDTLSLDARLFILKCLKVNPEERPTAAELLNHPFVRRPLPSVGSGGSG
SASPLLRR

>AtMEKK9
MKKSSDKSPVRQHDTATQINSDAVSSSTSFTDSDSTCSFLTPSMEFPDRISFRRIDFSEA
APTGVVLPSTSSELTRSNSSENKIPNEDISVSTSSRYLVFDKILALMKKSPGRRGDKTSP
ARRLDRSDAVRRNIDYDAGEDSSSLLITRSLDFPNRTSFRVDGVDDGEIDRIYQYIGVSG
PEDFAISSDAWKARMEHERSSSDVVNKLKSLDLDSREAGPSGGVVASSSMNHKFQGHDLS
EAGSIGVVVASNFTLSESNKIENLNSLRDKEIVDGDMVENRCGIERKPTILVKSRGYLVH
NDDVGVGGGIKGVRPPVLNVPRADKEVVDGGTVESKSGIEWKPTILVKSKGYLVSNDGGI
KGVTSPVLNLRPTDKEVVDSGTVENRRGIKGVRPSVLKPPPVMKLPPVDLPGSSWDILTH
FAPDSEIVRRPSSSSSSENGCDEEEAEDDKVEKEETGDMFIQLEDTTDEACSFTTNEGDS
SSTVSNTSPICVSGGSINTSWQKGQLLRQGSFGSVYEAISEDGDFFAVKEVSLLDQGSQA
QECIQQLEGEIALLSQLEHQNILRYRGTDKDGSNLYIFLELVTQGSLLELYRRYQIRDSL
ISLYTKQILDGLKYLHHKGFIHRDIKCATILVDANGTVKLADFGLAKVSKLNDIKSRKET
LFWMAPEVINRKDNDGYRSPADIWSLGCTVLEMCTGQIPYSDLEPVEALFRIRRGTLPEV
PDTLSLDARHFILKCLKLNPEERPTATELLNHPFVRRPLPSSGSGSTSPLIRR

>AtMEKK10
MDVTAIFAGDILVQSREYLIPNDVVDVDGGIKAVRPPIIQPPPGRKLPLIDFPGSSWDFL
TYFAPSKTVKRQSSSSSDNTSDKEEVETEETRGMFVQLGDTAHEACPFATNEADSSSTVS
IISPSYASRGSIVPSWLKRKFLGRVSLGFVYEGSSGSSVGSESTCSLMTPSLEFPDRISF
RKKDFSEKGPSRHVWEKRKLTRAKLIENFCNPEDIEPVTSWLKGQLLGEESFASVYEAIS
DSSVGSESTCSLMTPSMEFPDRISFRKRDFSEEGPSGRVKEKRKLMRNKLIENFRKPEDI
TSWLKGQLLGRGSYASVYEAISEDGDFFAVKEVSLLDKGIQAQECIQQLEGEIALLSQLQ
HQNIVRYRGTAKDVSKLYIFLELVTQGSVQKLYERYQLSYTVVSLYTRQILAGLNYLHDK
GFVHRDIKCANMLVDANGTVKLADFGLAEASKFNDIMSCKGTLFWMAPEVINRKDSDGNG
SPADIWSLGCTVLEMCTGQIPYSDLKPIQAAFKIGRGTLPDVPDTLSLDARHFILTCLKV
NPEERPTAAELLHHPFVINL

>AtMEKK11
MSEKEELPLTLTSIGAATATSDYHQRVGSSGEGISSSSSDVDPRFMQNSPTGLMISQSSS
MCTVPPGMAATPPISSGSGLSQQLNNSSSSKLCQVEGCQKGARDASGRCISHGGGRRCQK
PDCQKGAEGKTVYCKAHGGGRRCEYLGCTKGAEGSTDFCIAHGGGRRCNHEDCTRSAWGR
TEFCVKHGGGARCKTYGCGKSASGPLPFCRAHGGGKKCSHEDCTGFARGRSGLCLMHGGG
KRCQRENCTKSAEGLSGLCISHGGGRRCQSIGCTKGAKGSKMFCKACITKRPLTIDGGGN
MGGVTTGDALNYLKAVKDKFEDSEKYDTFLEVLNDCKHQGVDTSGVIARLKDLFKGHDDL
LLGFNTYLSKEYQITILPEDDFPIDFLDKVEGPYEMTYQQAQTVQANANMQPQTEYPSSS
AVQSFSSGQPQIPTSAPDSSLLAKSNTSGITIIEHMSQQPLNVDKQVNDGYNWQKYGQKK
VKGSKFPLSYYKCTYLGCPSKRKVERSLDGQVAEIVYKDRHNHEPPNQGKDGSTTYLSGS
STHINCMSSELTASQFSSNKTKIEQQEAASLATTIEYMSEASDNEEDSNGETSEGEKDED
EPEPKRRITEVQVSELADASDRTVREPRVIFQTTSEVDNLDDGYRWRKYGQKVVKGNPYP
RFSSSKDYDVVIRYGRADISNEDFISHLRASLCRRGISVYEKFNEVDALPKCRVLIIVLT
STYVPSNLLNILEHQHTEDRVVYPIFYRLSPYDFVCNSKNYERFYLQDEPKKWQAALKEI
TQMPGYTLTDKSESELIDEIVRDALKVLCSADKVNMIGMDMQVEEILSLLCIESLDVRSI
GIWGTVGIGKTTIAEEIFRKISVQYETCVVLKDLHKEVEVKGHDAVRENFLSEVLEVEPH
VIRISDIKTSFLRSRLQRKRILVILDDVNDYRDVDTFLGTLNYFGPGSRIIMTSRNRRVF
VLCKIDHVYEVKPLDIPKSLLLLDRGTCQIVLSPEVYKTLSLELVKFSNGNPQVLQFLSS
IDREWNKLSQEVKTTSPIYIPGIFEKSCCGLDDNERGIFLDIACFFNRIDKDNVAMLLDG
CGFSAHVGFRGLVDKSLLTISQHNLVDMLSFIQATGREIVRQESADRPGDRSRLWNADYI
RHVFINDTGTSAIEGIFLDMLNLKFDANPNVFEKMCNLRLLKLYCSKAEEKHGVSFPQGL
EYLPSKLRLLHWEYYPLSSLPKSFNPENLVELNLPSSCAKKLWKGKKARFCTTNSSLEKL
KKMRLSYSDQLTKIPRLSSATNLEHIDLEGCNSLLSLSQSISYLKKLVFLNLKGCSKLEN
IPSMVDLESLEVLNLSGCSKLGNFPEISPNVKELYMGGTMIQEIPSSIKNLVLLEKLDLE
NSRHLKNLPTSIYKLKHLETLNLSGCISLERFPDSSRRMKCLRFLDLSRTDIKELPSSIS
YLTALDELLFVDSRRNSPVVTNPNANSTELMPSESSKLEILGTPADNEVVVGGTVEKTRG
IERTPTILVKSREYLIPDDVVAVGGDIKGLRPPVLQLQPAMKLSHIPRGSTWDFVTHFAP
PETVAPPSSSSEAREEEVETEETGAMFIPLGDKETCSFTVNKGDSSRTISNTSPIYASEG
SFITCWQKGQLLGRGSLGSVYEGISADGDFFAFKEVSLLDQGSQAHEWIQQVEGGIALLS
QLQHQNIVRYRGTTKDESNLYIFLELVTQGSLRKLYQRNQLGDSVVSLYTRQILDGLKYL
HDKGFIHRNIKCANVLVDANGTVKLADFGLAKVMSLWRTPYWNWMAPEVILNPKDYDGYG
TPADIWSLGCTVLEMLTGQIPYSDLEIGTALYNIGTGKLPKIPDILSLDARDFILTCLKV
NPEERPTAAELLNHPFVNMPLPSSGSGSVSSLLRG

>AtMEKK12
MQDILGSVRRSLVFRSSLAGDDGTSGGGLSGFVGKINSSIRSSRIGLFSKPPPGLPAPRK
EEAPSIRWRKGELIGCGAFGRVYMGMNLDSGELLAIKQVLIAPSSASKEKTQGHIRELEE
EVQLLKNLSHPNIVRYLGTVRESDSLNILMEFVPGGSISSLLEKFGSFPEPVIIMYTKQL
LLGLEYLHNNGIMHRDIKGANILVDNKGCIRLADFGASKKVVELATVNGAKSMKGTPYWM
APEVILQTGHSFSADIWSVGCTVIEMATGKPPWSEQYQQFAAVLHIGRTKAHPPIPEDLS
PEAKDFLMKCLHKEPSLRLSATELLQHPFVTGKRQEPYPAYRNSLTECGNPITTQGMNVR
SSINSLIRRSTCSGLKDVCELGSLRSSIIYPQKSNNSGFGWRDGDSDDLCQTDMDDLCNI
ESVRNNVLSQSTDLNKSFNPMCDSTDNWSCKFDESPKVMKSKSNLLSYQASQLQTGVPCD
EETSLTFAGGSSVAEDDYKGTELKIKSFLDEKAQDLKRLQTPLLEEFHNAMNPGIPQGAL
GDTNIYNLPNLPSISKTPKRLPSRRLSAISDAMPSPLKSSKRTLNTSRVMQSGTEPTQVN
ESTKKGVNNSRCFSEIRRKWEEELYEELERHRENLRHAGAGGKTPLSGHKG

>AtMEKK13
MEKQSIRNTCSSSLMLSSPSSFWVRGACIGRGCFGAVSTAISKTNGEVFAVKSVDLATSL
PTQSESLENEISVFRSLKPHPYIVKFLGDGVSKEGTTTFRNLYLEYLPNGDVASHRAGGK
IEDETLLQRYTACLVSALRHVHSQGFVHCDVKARNILVSQSSMVKLADFGSAFRIHTPRA
LITPRGSPLWMAPEVIRREYQGPESDVWSLGCTIIEMFTGKPAWEDHGIDSLSRISFSDE
LPVFPSKLSEIGRDFLEKCLKRDPNQRWSCDQLLQHPFLSQCHNSSPTESSPRCVLDWVN
SGFDLEEEEEEVGRSEFEDAAKAIICNLATTGGVIWESDGWVEVRCHASEEEGTTMEYSG
STRVESEYNTSSDPNDDVAGDSAIIDVSMSQNLPPGNGGSAAALPYEFVVVLHLLMEIMV
YTTCIFREIVLTMYLLYQYNQSNKLETLSFNHSLKFCLFAHVIRIGQNYLLRGEMRSSVL
ITSHCLILITLVYSQIVVF

>AtMEKK14
MEKQNIISNTSSSSSSWIRGSCVGRGCFGTVSKALSKIDGGLFAVKSIDLATCLPSQAES
LENEIVILRSMKSHPNIVRFLGDDVSKEGTASFRNLHLEYSPEGDVANGGIVNETLLRRY
VWCLVSALSHVHSNGIVHCDVKSKNVLVFNGGSSVKLADFGSAVEFEKSTIHVSPRGSPL
WMAPEVVRREYQGPESDVWSLGCTVIEMLTGKPAWEDHGFDSLSRIGFSNDLPFIPVGLS
ELGRDFLEKCLKRDRSQRWSCDQLLQHPFLCQDHHDSFFTESSPRCVLDWVNSEFDEEEE
SDEWRPESMVSAMARISKLAITGGANWESNGWTEVRDTSEESEAKKEVLVSPRVELESYI
SLESSSDDSVRQPRNEESATELASAVTCEAILLVMILVVENIQIYATFYTSSIIMHILYC
CSCCCYYHYQNNNKKNNFSKSTSFILSLNFLFGIACDSDRSIY

>AtMEKK15
MEEQNWIRGPIIGRGSTATVSLGITNSGDFFAVKSAEFSSSAFLQREQSILSKLSSPYIV
KYIGSNVTKENDKLMYNLLMEYVSGGSLHDLIKNSGGKLPEPLIRSYTRQILKGLMYLHD
QGIVHCDVKSQNVMIGGEIAKIVDLGCAKTVEENENLEFSGTPAFMSPEVARGEEQSFPA
DVWALGCTVIEMATGSSPWPELNDVVAAIYKIGFTGESPVIPVWLSEKGQDFLRKCLRKD
PKQRWTVEELLQHPFLDEEDNDSDQTGNCLNSSSPSTVLDQRFWDLCETSRSRFIKEDHE
DPFANSTNFLWDDDSLPGDRIKKLAGDESSGEPDWETNGWIEVRGEIEKRNEEEDENCVE
ATSLEEDEEEVGGFENWIWDQQDSLFLEYSPEDNIYYFYSYYNIFDEDIILYYDHLEDCF
VLKFDDNNKKIFFFSHITNSCFEITNYN

>AtMEKK16
MEINWTRGPIIGRGSTATVSIAISSSGELFAVKSADLSSSSLLQKEQSILSTLSSPHMVK
YIGTGLTRESNGLVYNILMEYVSGGNLHDLIKNSGGKLPEPEIRSYTRQILNGLVYLHER
GIVHCDLKSHNVLVEENGVLKIADMGCAKSVDKSEFSGTPAFMAPEVARGEEQRFPADVW
ALGCTMIEMMTGSSPWPELNDVVAAMYKIGFSGESPAIPAWISDKAKDFLKNCLKEDQKQ
RWTVEELLKHPFLDDDEESQTSDCLKNKTSSPSTVLDQRFWDSCESSKSHLVSIDHEDPF
AEYSESLDSPADRIEKLAGDEFSSLLDWDTEDDGGWIQVRGEKHKETEKRDGDEDVICVE
ATSSSQTIEEVEDWISNQDSLFSEYSSDDIINNFYSNVAIQGNLIAFHYCTDEDENVSIK
NMFRTNNKHLFFKLQAHVKFTNQV

>AtMEKK17
MEWTRGRILGRGSTATVYAAAGHNSDEILAVKSSEVHRSEFLQREAKILSSLSSPYVIGY
RGSETKRESNGVVMYNLLMEYAPYGTLTDAAAKDGGRVDETRVVKYTRDILKGLEYIHSK
GIVHCDVKGSNVVISEKGEAKIADFGCAKRVDPVFESPVMGTPAFMAPEVARGEKQGKES
DIWAVGCTMIEMVTGSPPWTKADSREDPVSVLYRVGYSSETPELPCLLAEEAKDFLEKCL
KREANERWTATQLLNHPFLTTKPDIEPVLVPGLISNSPTSVTDQTFWRSVEEEEEEETEE
IQKDSRDLDRLSLWGCYSERIGRLKCVGGLDGTRCDMEGGDWIMVRARCEGTMISGSQKE
LIISENVLVGEL

>AtMEKK18
MNWTRGKTLGRGSTATVSAATCHESGETLAVKSAEFHRSEFLQREAKILSSLNSPYVIGY
RGCEITREPFHNNGEATTYSLLMEYAPYGTLTDVATKNGGFIDEARVVKYTRQILLGLEY
IHNSKGIAHCDIKGSNVLVGENGEAKIADFGCAKWVEPEITEPVRGTPAFMAPEAARGER
QGKESDIWAVGCTVIEMVTGSQPWIGADFTDPVSVLYRVGYLGELPELPCSLTEQAKDFL
GKCLKKEATERWTASQLLNHPFLVNKEPELVTGLVTNSPTSVTDQMFWRSVEEEVSEDRS
SWWECHEDERIGVLSWIGHVVVESTWDLDGEDWITVRRN

>AtMEKK19
MEWIRGETIGYGTFSTVSLATRSNNDSGEFPPLMAVKSADSYGAASLANEKSVLDNLGDD
CNEIVRCFGEDRTVENGEEMHNLFLEYASRGSLESYLKKLAGEGVPESTVRRHTGSVLRG
LRHIHANGFAHCDLKLGNILLFGDGAVKIADFGLAKRIGDLTALNYGVQIRGTPLYMAPE
SVNDNEYGSEGDVWALGCVVVEMFSGKTAWSLKEGSNFMSLLLRIGVGDEVPMIPEELSE
QGRDFLSKCFVKDPKKRWTAEMLLNHPFVTVDVDHDVLVKEEDFVVNMKTEDVSTSPRCP
FEFPDWVSVSSGSQTIDSPDERVASLVTDMIPDWSVTNSWVTVR

>AtMEKK20
MEWVRGETIGFGTFSTVSTATKSRNSGDFPALIAVKSTDAYGAASLSNEKSVLDSLGDCP
EIIRCYGEDSTVENGEEMHNLLLEYASRGSLASYMKKLGGEGLPESTVRRHTGSVLRGLR
HIHAKGFAHCDIKLANILLFNDGSVKIADFGLAMRVDGDLTALRKSVEIRGTPLYMAPEC
VNDNEYGSAADVWALGCAVVEMFSGKTAWSVKEGSHFMSLLIRIGVGDELPKIPEMLSEE
GKDFLSKCFVKDPAKRWTAEMLLNHSFVTIDLEDDHRENFVVKVKDEDKVLMSPKCPFEF
DDWDSFTLDSNPSFDSPVERLGSLVSGSIPDWSVGGSWLTVR

>AtMEKK21
MEWIRRETIGHGSFSTVSLATTSGSSSKAFPSLMAVKSSGVVCSAALRNERDVLDDLGDC
SEIVRCFGEGRTVENGEEIYNLFLEYASGGSLADRIKSSGEALPEFEVRRFTRSIVKGLC
HIHGNGFTHCDIKLENVLVFGDGDVKISDFGLAKRRSGEVCVEIRGTPLYMAPESVNHGE
FESPADIWALGCSVVEMSSGKTAWCLEDGVMNNVMSLLVRIGSGDEVPRIPVELSEEGKD
FVSKCFVKNAAERWTAEMLLDHPFLAVDDESGEEDEACSVSPRNPFDFPGWNSVQSPVND
SVMFGSLVGSPEERISGLVSEKVPDWSVSCDWVNVR


>Solyc06g036080.2.1
MRSLLRNELVYACDATSNQLKAPEKMPSWWGKSKAKKKATKESFIDSLHRKFKSPAEAKSPSKSGGSRRHNNEIASEKGSQSQAQSRSSSPSKNVSRCQS
FAEKALAQPLPLPGLPPASVVRADSGISQSAKPRIGKGSKLSLFLPLPKPACIRHRLDPADADGELVFASISSECSVESDDPTDSRQRSPLTFDYETGNR
TPLGSPPRLAVKDQSAVGQTSIKEATELVNLSPSGHVSSRSPKRRPLNSHLSSIQIPSHGTLCSVPDSSISSPSRNPMKAAGCEQVSSSTFWAGKTYPDL
PLLGSGHCSSPGSGQNSGHNSMGGDMVGQLFWQPSRGSPEYSPIPSPRMTSPGPSSRIHSGAVTPIHPKAGGGASELQTNWPDDAKPESHPLPRPPLAIS
NSSPFSHSNSVATSPSVPRSPGRAENLSSPGSRWKKGKLLGRGTFGHVYVGFNSDSGEMCAMKEVTLFSDDAKSKESVKQLTQEISLLSRLRHPNIVQYY
GSEMVPDKLYIYLEYVSGGSIYKLLQEYGPFGETTIRSYTQQILSGLAYLHAKNTVHRDIKGANILVDPNGRIKLADFGMAKHITGQSCPLSFKGSPYWM
APEVIKNTSGCNLAVDVWSLGCTVLEMATSKPPWSQYEGVAAMFKIGNSKELPTIPEELSDEGKDFVRKCLQREPRNRPTAAELLEHPFVKDAAPLEKQN
MFPTSFDLPCVAASGIKLLGTGSARNYPTPDSERLAIHSSRASKSKFHCSDIHIPKNISCPVSPIGSPLPRSPHNLNGRMSPSPISSPLNTSGSSTPISG
GNGVIPFRHINQSVYLQEARTVPNSPYMNGSSYWDPDVLRGSPSGSHAFRELASVEYDALGKQFGRLATGELCNGQSALANRVSQQLLRDHVKSISPVDL
NPCPPLGGRPGGT


>Solyc03g025360.2.1
MPSWWKSSKEAKKKPTKESFIDTLHRKFKSPAEVKSPGKSGGSRRHNSDIASEKGSLSQAQSRASSPSKHVSRCQSFAERPLAQPLPLPGVRPANVGRSD
SGISPSAKSRVEKASKPSLFLPLPKPACIRHRLDPTDTDGELVFASISSECSIESDDPIDSRQRSPLATDYETGSRTAAGSPSSLVVKDQSAVGQISLKE
MTRPVSLSPSRNVSSVSPKRRPLSSHVTTLQVPPPGAFCSAPDSSMSSPSRSPMRAAASEQVTSSTLWAGRAYPDLPSLGSGHCSSPGSGQNSGHNSMGG
DMSGQLFWQPCRGSPEYSPIPSPRMTSPGPSSRIHSGTVTPIHPRAVGGAGELQTSWPDDGKAQSHPLPLPPLTISNSSPFSHSNSVATSPSVPRSPGRA
ENLASPGSRWKKGKLLGRGTFGHVYVGFNSDSGEMCAMKEVTLFSDDAKSKESAKQLAQEIALLSRLRHQNIVRYYGTETVGDKLYIYLEYVSGGSIYKL
LQEYGAFGEAAIRSYTQQILSGLAFLHAKNTVHRDIKGANILVDPNGRIKLADFGMAKHITGQSCPLSFKGSPYWMAPEVIKNSSGCNLAVDIWSLGCTV
LEMATSKPPFSQYEGVAAMFKIGNSKELPTIPEQLSDEAKDFVRKCLQREPRLRPTAAQLLDHPFVKNVATLEKPNISPPADPPCAGANGVKSLGIGQAR
NIPTSESERLATHSSRVSKSNFHCSDISITRNISCPVSPIGSPLLHPRSPQHLNGRLSPSPISSPITMSGSSTPLSGGTGAIPFHHLNQSVYLQEAAPLP
QSPYMNGPSYWDPDVLRGPPSGSHAFRELASSQNDALGKQFGRTTGGELYDGQSVLANRVSQQLLRDHVKLVPSLDLNPCPPLDGRTGEA


>Solyc08g081210.2.1
MRSWWGKSSSKDVRRKSTKESFIDIINRKLKIFTTEKSSGKSGSSRRRRKDTNSVKGSQSRVSRSPSPSTGSIILVTGEVSEPSLTLPLPMPRHLPHGPT
AAGVDRDLPTASVSCDSSSDSDDLTDSRFLSPQTSDYENGSRTALNSPSSLKQKVQSPIASNASSGEMLKSATLLSDNQAIPTSPRQRLLRSHVPPGLQI
PHHGASYSAPDSSMSSPSRSPMRVFGHETVMNPGFWLGKPHGEITFLGSGHCSSPGSGQNSGHNSIGGDMLAQPFWPHSRCSPECSPVPSPRMTSPGPGS
RIHSGAVTPLHPRAGGTLAESSTASLDNGKQQSHRLPLPPISIPHSSTFSLSCSMTPAIPRSPGRTGNPPSPGPRWKKGRLIGSGTFGHVYLGFNSESGE
MCAMKEVTLFSDDPKSRESAQQLGQEISLLSRLRHPNIVQYYGSETVDDKLYIYLEYVSGGSIYKILQEYGQLGELAIQSYTQQILSGLAYLHAKNTVHR
DIKGANILVDPNGRVKLADFGMAKHITGHYCPLSFKGSPYWMAPEVIKNSNGCNLAVDIWSLGCTVLEMATTKPPWSQYEGVAAIFKIGNSKEVPAIPYH
LSDKGKDFVRQCLQRNPLHRPTASQLLKHPFVKSTAPMERFIGIGHLKDPPCVGSEEVAVHHEPRSSIFFPGFSDVPVPRSCPVSPVGIESPVYHSQSPK
HMSGRLSPSTISSPRAVSGSSTPLSGGGGAVPLSNPIMPTTSSSEDMGTSPKAQSCFYPDAYTSHGLKSDMSREAPPYGNGFFGENFGGHAQSGVNGQPY
QGQSVLANRVAQQLLRDQVKLSPSFDLNPGSPVFSWDNGV


>Solyc11g006000.1.1
MPAWWGKKSTKNKDLQAKEKEREKYVKPRSFDELLSRNSPRTSKDFSGSGSGFSGFDSGSSLEKAHPLPMPSVSSLGNDHGVVLGCGSVSVSSTSSSGSS
DGGGPVNTDQAQLDTFRGLGDNRLSPLSRSPVRSRGTTTTSSPLHPRFSSLNLDSSTGKLDDVRSECHQLPLPPGSPPSPSALPNPRPCVVAEGANVNMS
KWKKGRLLGRGTFGHVYLGFNRENGQMCAIKEVKVVSDDQTSKECLKQLNQEIILLSNLTHPNIVRYHGSELDEETLSVYLEYVSGGSIHKLLQEYGPFR
EPVIQNYTRQILSGLSFLHARNTVHRDIKGANILVDPNGEIKLADFGMAKHITSCASVLSFKGSPYWMAPEVVMNTSGYGLAVDIWSLGCTILEMATSKP
PWSQYEGVAAIFKIGNSKDFPEIPEHLSNDAKSFIRSCLQREPSLRPTASKLLEHPFVKNQSTAKVAHVGVTKESYLRSFDGSRTPPVLELHPGGRTISP
GRNISPAEGNYASHPVITVSRPLICARENVKAITSLPVSPTSSPLRQYEPARKSCYLSPPHSSYGIGGQSGYEANDYSMFQTRPSTRITLEPWLEIPHFR
TQTPSRSPKTRPIL


>Solyc12g088940.1.1
MPFSRKTFSLFLSSSASTSPSHESPKTSGGGGGKRLTRLRKLRHVGDDEIDLQHNDFGSQSMPVSPDSYKNSGSSGSQSTQIKQRCRWSKSVEPHPLPLP
EFNSVPKQSTSDANLPTRVLQGDASNPAVIRDPSHQTPVEMANPVHKRSSTPTYRRRRFSQDQNSKSVEENFRLNVPARSAPGSGFTSPNLSPIRYSTVD
LFHPTFHQASPPTATSSDRWVGYSAQLLTARVTQSADHSPLSSPARQNLVNKTLNHQNVAVHSHHKSLPESPVDWPEGNNVHPLPLPPGVSQQPQLPTTQ
NNTDKPDTPYVKGQWQKGKLLGRGTYGSVYEATNRETGALCAMKEVDLNPDDPKSAECIKQLEQEIRVLRQLKHQNIVQYYGSEIMKDSFCIYLEYVHPG
SINKFVRDHGGAMTESIVRNFTRHIVSGLAYLHSTKTIHRDIKGANLLVDASGIVKLADFGLAKHLSSHATELSLKGSPHWMAPEVMQAMLRKDANPELA
CAIDIWSLGCTVIEMFTGQPPWSGLDGVKAMFSALNKSPPVPETLSSEGKDFLRCCFQRKPADRPTALMLLEHPFLSNTNSRENSATVSGSSEDFSRMKL
HSPKDMTNHIMELNSSRQTKSPYNGETSHQSHSVTCDYGATSHHSPRSTLEILPCISSPELNPSTFAPAKSSNSIFSPLN


>Solyc04g079400.2.1
MPSLWKAFSLSSSSQHSSSSSSSTSSPADSPNTRRIYGGGRKLTRQRKLRHVSDDDLGLRRPNIQALIIDERSKSLPGSPDSYADFGSGSRLSHQLRHCS
NSSAVPLPLPLPELNSLPKQNSVHSNLPVRVDRELLSPPLARETFDRTPAEVKSSQHPRSSTPTYRRRGFPQDLNAEGVEFRLNVPARSAPSSGFTSPVR
SPKRFSTQDLFHHPLHQASSSPSEAYAFQLSPTRVINSADHSPVSSPILPSSANRIRNSKSVALHSHHKSLPESSLGWNEANNNNVHPLPLPPGVPRQPE
LCTMHSNMDKPCVSPTKGQWLKGKLLGRGTYGSVYEATNRETGALCAMKEVDLTPDDPKSAECIKQLEQEIRVLRQLKHQNIVQYYGSEIMEDRFCIYLE
YVHPGSINKYVREHCGAMTESIVRNFTRHIVSGLAYLHSTKTIHRDIKGANLLVDASGVVKLADFGLAKHLSSCATDLSLKGSPHWMAPEVMQAVLRKDA
NPELALAVDIWSLGCTVIEMFTGQPPWGELSWVQAMFGVLNKSPPIPEKLSSEGKDFLQCCFRRKPADRPSAMTLLEHAFLRSTSSLEHSINVAGCSEDS
PGKKFHDTLSPKNPINPKKEQKPLLPGTSGRQAKSPCSSETCRQTQPETCEYGATSHHSPRSALEVFPCITSMELNSSSRAASPSSVPSSFRLGPENRSP
YRIIGKEIPNLCIRS


>Solyc02g090430.2.1
MRWWQSAFSSSSGSSSSSSSCSSSKVYSDDSLLASGGGIRYTIKSAFFFARKRRHARAKKLQNLTEHDGDDWRSHCSNDNLPSKYSSDRPPPQPLPLPEL
HLVLRHESDAVSNEPNVPLPSPSDAHLHHRTGEDSSTRKDGVASHGRLSSQDGRKKKKEHLGSRLSRKTPQKLHVADRASDIRISAPISAPTTPYASPGV
SPLKAGDLLNHNYMAFPGAFQVCSAPEMPPSDTLQYPGFSYHVLPEKNAFSVDNSPHHSPRVSPQRSGKIASGPASPLHQLLPNENSTARRESSAQGNVH
PLPLPPLGATPSHPTSIPPVPSNAELTPIKGQWQKGKLIGRGTFGSVYVASNRETGALCAMKEVELLPDDPKSAESIRQLEQEINVLSHLKHPNIVQYYG
SEVVGDRFYIYLEYVHPGSINKFIRDHCETITESIVRNFTRHILCGLAYLHSKKTIHRDIKGANLLVDAYGVVKLADFGMAKHLNGQAANLSLKGSPYWM
APELLQSVMQTDTTTDLAFATDIWSLGCTVIEMLNGRPPWSEYEAAAAMFKVLKDTPPIPETLSREGKDFLRCCFCRNPAERPSASMLLEHRFMRVSHQP
DVSSFIKPVGVIRVKEKSNSQKEQTTYNLHQGRLSLER


>Solyc02g065110.2.1
MHWWPSFSSSTRASTSERKVHSDDSVIVTRGGVRSALKSALFGTRSRMRQISRKKKRPQHRGGDHHSVDVGDDWHSQYSYESSLQEERPPPQPLPLPELH
MMLRQHPNLVQAPSVPLPSPSEAISHHKAGEEIERERMDAFNGGATREGRLLNQESRKRTDHSATPLSRMMPPRMLLVPERIPPDFWTSAPTSPYASPTH
RQLKSCDHITSPLFVTPPSVFQVWSAPEMPPSEAPHGLGFSYNHAFSVDNSPLHSPRLSPQRRSRSPSGSISPLHHPLPNDQCPMTRRENCAQGNVHPLP
LPPLATHPVSPPTPKADISPIKGQWKKGKLIGRGTFGSVYVASNRETGALSALKEVELLPDDPKSAESIRQLEQEINVLSHLKHPNIVQYYGSEIVDDRF
YIYLEYVHPGSINKFIQDHCGEITESIVRNFTRHILCGLAYLHSKKTIHRDIKGANLLVDAYGVVKLADFGMAKHLNGHSANLSLKGSPYWMAPELMHSV
MQRDNSSDLAFAIDIWSLGCTIIEMLNGKPPWSEYEAAAAMFKVLKDTPPIPETLSLEGKDFLHCCFRRNPAERPSASMLLEHPFVRMSHQPEVPSFVQQ
VDGIRLTEKLHSQREQLSYKLEAVHVSLER


>Solyc01g079750.2.1
MQDFIGSVRRSLVFKPSGDSEIGAGSAFGGFVEKIGSSIRKSSIGIFSKSQVPALPAISKAESLPVKADKKDDNTPIRWRKGEMIGCGAFGRVYMGMNVD
SGELLAIKEVSIAMNGASRERAQAHVRELEEEVNLLKNLSHPNIVRYLGTAREVGSLNILLEFVPGGSISSLLGKFGSFPESVIRMYTKQLLLGLEYLHK
NGIMHRDIKGANILVDNKGCIKLADFGASKKVVELATMTGAKSMKGTPYWMAPEVILQTGHSFSADIWSVGCTIIEMATGKPPWSQQYQEVAALFHIGTT
KSHPPIPEHLSAEAKDFLLKCLQKEPHLRTSASNLLQHPFVTGEHQEAHTFLRSSFLGNSENMAAQRMDVRTSTNPDIRATCNGLKDVCDVSTVRCSTVY
PENSFGNESLWKLGNSDDDMCQMDNDDFMFGASVKCSSDLHSHANYKSFNPMSEPDNDWPCKFDESPVLTKSQANLDFGQATIKPTNSLIMSYKEDAFAF
SGGQSAAEDDDELTESKIRAFLDEKAMDLKKLQSPLYEEFLNSMNVSSTPSLAGIGNKENFPSNVNLPPKSRSPKRFISRRLSTATEGACAPSPVTHSKR
ISNIGGLGNEAIQELQSPRNNEWKDPLGSQRDAVNSSFSERQRKWKEELDEELQRKREIMRQAVNLSPPMDPVLNRCRSKSRFASPGR


>Solyc11g033270.1.1
MSRQMANAAFHKSKTLDNKYMLGDEIGKGAYGRVYKGLDLENGDFVAIKQVSLENIAQEDLNVIMQEIDLLKNLNHKNIVKYLGSLKTKSHLFIILEYVE
NGSLANIVKPNKFGPFPESLVAVYISQVLEGLVYLHEQGVIHRDIKGANILTTKEGLVKLADFGVATKLTEADVNTHSVVGTPYWMAPEVIEMSGVCAAS
DIWSVGCTVIELLTCLPPYYDLQPMPALFRIVQDDHPPIPDSLSPAITDFLRQCFKKDARQRPDAKTLLSHPWIQNSRRALQSSLRHSGTIRDIEEDGSA
IREASNEEDKGAAGSSSSDKAKESSTTLASPEVLETSKSEEVDGSSSIRIEGRTDKIEDQFMSDPVPTLAIHEKSPIQNNTDGLAVNKESALQSSTDLSE
PDKVFANGELESSESRGRNTVGRKVEDKGHGVNAYSASSSSGQKNTDYSPRKAVKTSVVPQGNELSRFSDPPGDASLDDLFHPLEKNLENRAAEVSLSAS
SSQIAQNNAIAETGKNDLATKLRATIAKKQMESESGPPNGGDLLSIMMGVLKEDVIDMDGLGFDDKLPTENLFHLQAVEFSKLVSSLRTDESEDVIVSAC
QKLIAFFHQRPDQKLVFVTQHGLLPLMELLEVPKTRVMCSVLQVLNLIVQDNTDSQENACLVGLIPVVMSFAAPDRPREIRMEAAYFFQQLCQSSPLTLQ
MFIANRGIPVLVGFLEADYAKYREMVHMAIDGMWQVFKLQRSTSRNDFCRIAAKNGILLRLINTLYSLNEAARLASASGGGGFPPDGLAPRPRSGPLDHG
NSSFMQTEVPPYGTDQPDMLKIKNGDRVLPSGIPEPSRNSASHSPDSPFFRQDGERPRSSNATVEASGLSRLPDGNLVTKDRESLDRYKNDLFRAEIDLR
QQRGGNTSRISTDKGSKQMEGASYGFPASTASQQENVRPLLSLLEKEPPSRHFSGQLEYHNLPGLEKHESILPLLHASNEKKTNGLDFLMAEFAEVSGRG
RENTNLESLPRSPHKAATKKVGGAASTDGIASTSGFASQTASGVLSGSGVLNARPGSAASSGILSHVAPPWNADVAREYLEKVADLLLEFAAADTTVKSF
MCSQSLLSRLFQMFNKIEPPILLKLLKCINHLSTDPHCLEHLQRADAIKYLIPNLDLKEGPLVSQIHHEVLNALFNLCKINKRRQEQAAENGIIPHLMHF
IMTSSPLKQYALPLLCDMAHASRNSREQLRAHGGLDVYLSLLEDELWSVTALDSIAVCLAHDNESRKVEQALLKKDAIQKMVKFFECCPEQHFLHILEPF
LKIITKSSRINTTLAVNGLTPLLVSRLDHRDAIARLNLLKLIKAVYEHHPRPKQLIVENDLPQKLQNLIEERRDGQTSGGQVLVKQMATSLLKALHINTV
L


>Solyc07g064820.1.1
MEWIRGPIIGRGSSATVSLATDSSGVVFAVKSTEQSCLQREYSLVSQLNSPFLVKCFGFEQNEQVYNMFMEYVQGGTLSDLIKRQGGSLNECMIKLYAQQ
ILQGLDYLHSIGIVHCDVKGQNILICENGNVKIADLGCAKLMKDGKNSGFSGTPAFMAPEVARSEEQGFAADIWAFGCTIIEMATGLVPWCEINDPVSAL
YRIGYSGDMPQFPNNMSKDATEFLGKCLMKCPNQRWTAKQLLQHPFLQSVETNSWKFEELKRDSPTSILDQGFWNSFEVMESSSFESTNTIDSAADRIRQ
LIGTEGISCSLMPNWIEDEDWVTVRSNETEEKSIISEQNCEMIDDFGELLDMDTSVSIIFPEDEIVDSLNLEALLVDCINYEIISIFHTVNSSINLIISP
EIVGDVFVSEFNDSEMKRLKFFGPIMYSFSHLTLVVIFLLFKFNNFLKIISISTRDRNKICVICNQSVDSTGRIILNCNLSLTRQTDKCQ


>Solyc07g051870.1.1
MDWIRGHTIGRGSSAAVSAAKSILSGEVFAVKSVELSKSQLLQKEQKILSQLSSPYVVKYMGYDVTKEKDKLMFNVRMEYMPDGTLSDEIRKQSGRMNER
LIGYYTKQMVQGLDYLHSRGIAHCDIKGQNILLGESGAKIADFGCARWIHPAEPIGGTPMFMAPEVARGEEQGCAADIWGLGCTIIEMATGGSPWNNVTN
AASLLYKIAFSEQSPEIPKFLSLQARDFLSKCLTRDPKERWTAKQLLKHPFLEELNLNSTSTNQNFVTKSPTSILDQDIWNSETMYSTILQEVSSPLQRL
RDLSSNSGECNWRWNDDEMWITVRSSNNE


>Solyc07g051890.1.1
MDWIRGHTIGRGSSAAVSAAKSILSGEVFAVKSVELSKSQLLQKEQKILSQLSSPYVVRYMGYDVTKEKDKLMFNVRMEYMPDGTLSDEIRKQSGRMNER
LIGYYTKQMVQGLDYLHSRGIAHCDIKGQNILLGESGAKIADFGCARWIHPAEPIGGTPMFMAPEVARGAEQGCAADIWGLGCTIIEMATGGSPWTNVTN
AASLLYKIAFSEQSPEIPKFLSLQATDFLNKCLTRDPKERWTAKQLLKHPFLEESNLNSTSIQHFATSSPTSILDQDIWNSVEESESTTLQTVSSPLQRV
RELGSNSSELERIWNDDERWITIRSSSSE


>Solyc07g051930.1.1
MDWIRGHTIGHGSSAAVSVAKSRFSDEVFAVKSVELSESQLLQKEQKILSELSSPYVLSYKGCDVTKEKDKLMFNIRMEYMPDGTLSDEIRKQSGRMNEP
LIGYYTKQMVQGLEYLHSRGIAHCDIKGQNILLGKSGAKIADFGCAKWIDPANRDGGANSIGGTPMFMAPEVARGEEQGCAADIWGLGCTMIEMATGGSP
WNNVTNAASLLHKIAFSEQSPEIPTFLSLQAKDFLNKCLRRDSKERWTAKQLLKHPFLESNSTTIQDFVTSSPTSILDQDIWNSETTILQTVSSMDCPVE
RVSKLSQESGKQNWCWVDEIWTTVRNTSKMTALSEIDLESCNRVVPNNSVINSLNFPTHFTYSVNKIHYS


>Solyc07g051920.1.1
MDWTRGRTIGHGSTAAVFVAKSRFSDEVFAVKSVELSKSQLLQKEQKILSQLISPYIVRYKGYDVTKENDKLIFNLMMEYMPDGTLSDEIRKQGGRMNEP
LIGYYTKQMVKGLEFLHSGGLAHCDIKGQNILLGKSGATIADFGCARWIDPAEPIGGTPMFMAPEVARGEEQGCPADIWGLGCTMIEMATGGSPWNNVTN
AASLLYKIAFSEQSPKIPKFLSLQARDFLSKCLRRDPKERWTAKQLLKHPFLESNTTTIQDFVTSSPTSILDQDIWNSESTISQTVSSPLQRVRELGSNL
GESNCRWNDDERWITVRSSSSE


>Solyc07g051880.1.1
MDWIRGNTIGHGSTAAVSAAKSRFSGEVFAVKSVELSKSQLLQKEQKILSELISPYIVRYKGYDVTKEKDKLMFNLRMEYMPDGTLSNEIRKQGGRMNEP
LIGYYTKQIVQGLEYLHSRGVAHCDIKGQNILLGETGAKLADFGCSRWIDPAERDGGANSIGGTPMFMAPEVARGEEQGFAADIWGVGCTMIEMATGGSP
WNNVTNAASLLYKIAFSEQSPEIPKFLSSQARDFLNKCLRRDCEERWTAKQLLKHPFLESNSTIIQNFVTSSPTSILDQDIWNSETTILETVICPVQRVR
ELISDSGELNCRWTDDERWMTVRIKS


>Solyc07g051860.1.1
MDWIRGHTIGHGSSAAVSAAKSILSGEVFAVKSVELSKSQLLQKEQKILSQLSSPYIVRYKGYDVTKEKDKLMFNIRMEYMPDGTLSDEIRKQSGRMNEP
LIGYYTKQMVQGLEYLHSRGVAHCDIKGQNILLGETGAKLADFGCARWIDPAEREGDAEAIGGTPMFMAPEVARGEEQGCAADIWGLGCTMIEMATGGSP
WNNVTNAVSLLYKIAFSKQSPEIPKFLSSQARDFLNKCLRRDGNERWTAKQLLKHPFLESNSTIIQDFVTSSPTSILDQDIWNSESTILETVSCPVERVR
ELISNSGELNCRWNDDEKWMTVRIKS


>PGSC0003DMP400029864
MASIRWSRGRTIGKGAEGIVTLATTHNNFSIAVKSSLFSCSKSLQKEREFLNEFQDCSQIIRCFGADVTEEDNNILYNILLEYAIGGNLAHRIGKKSGLP
DFEVKKYSKSILLGLRVVHGRGFVHGDIKPHNILLVGTEKTAKIADFGFASKVGIESKKRQLRGTPMYMAPESVLDDEYGTPADIWAFGCTVFEMITGKK
VWDCTGINDPLHLLCKIGMQSPELHDEKLSKQAEDFLNKCVDRDPHSRWTADLLLNHPFLSSDNNDVHQRKRKELKLVDLCNSTELKLLTNKRRRKIVER
C


>PGSC0003DMP400029865
MASIRWSRGRTIGKGAEGIVTLATTHNNFSIAVKSSLFSCSKSLQKEREFLNEFQDCSQIIRCFGADVTEEDNNILYNILLEYAIGGNLAHRIGKKSGLP
DFEVKKYSKSILLGLRVVHGRGFVHGDIKPHNILLVGTEKTAKIADFGFASKVGIGNKKRKLRGTPMYMAPESVLDDEYGTPADIWAFGCTVFEMITGKK
VWDCTGINDPLHLLCKIGMQSPELHDEKLSKQAEDFLNKCVDRDPHSRWTADLLLNHPFLSSDNNDVHQRKRKELKLVDLCNSTELKLLTNKRRRELVER
C


>PGSC0003DMP400038451
MSRAEPNDSMEWIRGPIIGRGSSATVSLATNSSGVLFAVKSTEQSCLQREYSLISQLNSPFLVKCLGFDIAYEQNKEVYNMFMEYVQGGTLSDLIKKQGG
SLDESMIKLYAQQILQGLDYLHSIGIVHCDVKGQNILIGENGDIKIADLGCAKLLRDEKNSGFSGTPAFMAPEVARGEEQGFAADIWAFGCTIIEMATGS
VPWSEIKDPVSALFRIGYSGDLPQFPNNLSNDAREFLSNCLMKCPNERWTAKQLLQHPFLQSVESNSWNFEELKRDSPTSILDQGFWNSFEVTESSSLES
TNTVDSATDRIRQLIGNVGISCSLMPNWVEEEDWVTVRCNDTEENSIISEQNCEMIDDFGELLDMETSVSMIFSEDEFVASLNLEALLVDCINYEIISLF
HTVSSSINLIISPEIVGDVFVSEFNDSEIKRLKLFRPFTFSSDVVTVSILVVIFSSSRI


>PGSC0003DMP400026413
MDWIRGHTIGHGSSAAVSVAKSRFSDEVFAVKSVELSKSQLLQKEQKILSQLSSPYIVSYKGYDVTKENNKIMFNLMMEYMPDGTISDEIRKQGGRMNEP
LIGYYTKQILQGLEYLHSRSIIHCDMKGQNILVGKTGAKIADFGCANWRDNGTVPIGGTPMFMAPEVARGEEQGCPADIWGLGCTIIEMATGGSPWTNVT
NAASLLYRIAFSGQSPVIPKFLSLQAKDFLNKCLRRDSKERWTAKQLLKHPFLEAIQDFVTDSPTSILDQDIWNSVEESETTILQTVSSPLQRVRELSQK
SGKPNWCWADEIWTTVRKTSEGDCTMTAFSEMELESCIGSKELEINYFCCNRVVRNNSVINSLNFPRHLTYSVNKIHSS


>PGSC0003DMP400062651
MDWIRGHTIGRGSSAAVSAAKSIWSGEVFAVKSVELCQSQLLQKEQKILSQLSSPYIVSYKGYDVTKEKDKLMFNLMMEYMPDGTLTDEIRKQSGRINEQ
LIGYYTKQILLGLEYLHSRGIAHSDIKGDNILLGKTGAKIADFGCSRWVDPANRDGDANPIGGTPMFMAPEVARWEEQGCPADIWGLGCTIIEMATGGSP
WTNVTNSASLLYKIAFSGQSPEIPKFISLQARDFLSKCLRRDAKERWTAKELLKHPFLKELNLNSTANQNSPTSILDQDIWNSVEELETTNSTILRKISS
TESPLQRVRELGSNSSELKRIWNDDERWITIRSSSSE


>PGSC0003DMP400026415
MDWIRGHTIGHGSSAAVWAAKSRFSGEVFAVKSVELSKSQLLQKEQKILSELSSPYIVSYKGYDVTKEKEKLMFNLMMEYMPDGTLSDEIRKQDGWVNEP
LIGYYTKQIVQGLEYLHSRGIAHCDIKGQNILLSKTGAKITDFGCSRWVDPANMDGGANPIGGTPMFMAPEVARGEEQGCPADIWGLGCTIIEMATGGSP
WTNVTNSASLLYKIAFSGQSPEIPKILSLQARDFLNKCLIRDPRERWTAKELLKHPFLEESNLNSTSTNQNFVTRSPTSILDQDIWNSVEESETTILQTV
SSPLRRLRDLSSNSGELNWRWNDDQMWITVRSSNNE


>PGSC0003DMP400026414
MDWTRGHIIGHGSTAAVWAAKSRFSGEVFAVKSVELSKSQLLQKEQKTLSELSSPYIVSYKGYDITKENDKLMFNLMMEYMPDGTLIDENRKQGGRINEP
LIGYYTKQIVQGLEYVHSRSIAHCDIKGQNILLGKTGAKIADFGCARWIDPADRGGDAKSMGGTPMFMAPEVARGEEHGCSADIWGLGCTIIEMATGGSP
WTNVTNAASLLYKIAFSGKSPEIPKFLSLQARDFLSKCLIRDAKERWSAKQLLKHPFLEESDLNSAANQDFVTSSPTSILDQDIWNSVEESETTILQTVS
SPLQRVRELGSNSRELNWRWNDDHRWITVRRSNE


>PGSC0003DMP400026412
MDWTRGQTIGHGSTAAVSVAKSRFSDEVFAVKSVELSQSQLLQKEQKILSQLSSSYVVSYKGYDVTKENDKLMFNLMMEYMPDGTLSDEIRKQGGRINEP
LIGYYTKQILKGLEYLHSGGIAHCDIKGQNILLGKTGAKIADFGCARWIDPAERDGGAEPIGGTPMFMAPEVARGEEQGCPADIWGLGCTIIEMVTGGSP
WTNVTNAASLLYKIAFSGQSPEIPKFLSLQARDFLSKCLRRDPKERWIAKQLLKHTFLEEFNLNSNSNQNFVTSSPTSILDQDIWNSVEESETTILQTGS
SPLQRVRELCSNSGELNWRWNDDERWITIRSSNR


>PGSC0003DMP400015822
MQDFIGSVRRSLVFKPSGDSEIGAGSAFGGFVEKIGSSIRKSSIGIFSKSQIPALPSISKAESSPVKADRKDDNPPIRWRKGEMIGCGAFGRVYMGMNVD
SGELLAIKEVSIAMNGASRERAQAHVRELEEEVNLLKNLSHPNIVRYLGTAREVGSLNILLEFVPGGSISSLLGKFGSFPESVIRMYTKQLLLGLEYLHK
NGIMHRDIKGANILVDNKGCIKLADFGASKKVVELATMTGAKSMKGTPYWMAPEVILQTGHSFSADIWSVGCTIIEMATGKPPWSQQYQEVAALFHIGTT
KSHPPIPEHLSAEAKDFLLKCLQKEPHLRTSASNLLQHPFVTGEHQEARPFLHSSFLGNPENMAAQRMDVRTSTNLDIRATCNGLKDVCDVSTVRCSTVY
PENSLGNESLWKLGNSDDDMCQMDNDDFMFGASVKCSSDLHSHANYKSFNPMSEPDNDWPCKFDESPELTRSQANLDFGQATIKPTNSPIMSYKEDAFAF
SGGQSAAEDDDELTESKIRAFLDEKAMDLKKLQSPLYEEFLNSMNVSSTPSPAGIGNKENFPSNVNLPPKSRSPKRFLSRRLSTATEGACAPSPVTHSKR
ISNIGGLGNEAIQELQSPRNNEFKDPLGSQRDAVNSSFSERQRKWKEELDEELQRKREIMRQAVNLSPPMDPVLNRCRSKSRFASPGR


>PGSC0003DMP400049944
MPAWWGKKSTKNKDPQVKEKEREKYVKPRSFDELLSRNSPRTSKDFSGSGSGFSGFDSGSSLEKAHPLPMPSVSSLGNDHGVVLGCGSVSVSSTSSSGSS
DGGGAVNTDQAQLDTFRGLGDNRLSPLSRSPVRSRGTTTTSSPLHPRFSSLNLDSPTGKLDDVRSECHQLPLPPGSPPSPSTLPNPRPCVVAEGATINIS
KWKKGKLLGRGTFGHVYLGFNRENGQMCAIKEVKVVSDDQTSKECLKQLNQEIILLSNLTHPNIVRYHGSELDEETLSVYLEYVSGGSIHKLLQEYGPFR
EPVIQNYTRQILSGLSFLHARNTVHRDIKGANILVDPNGEIKLADFGMAKHITSCASVLSFKGSPYWMAPEVVMNTSGYGLAVDIWSLGCTILEMATSKP
PWSQYEGVAAIFKIGNSKDFPEIPEHLSNDAKSFIRSCLQREPSTRPTASKLLEHPFVKNQSTAKVAHVGVTKESYPRSFDGSRTPPVLELHPGGRNISP
GRNISPAEGNYASHPVITVSRPLICTRESVKAIASLPVSPTSSPLRQYEPARKSCYLSPPHPSYGIGGQSGYEANDYSMFQARPSTRTTLEPWLEIPQFR
AQTPSRSPRTRPIL


>PGSC0003DMP400043019
MASWFEQAPPRNYKKNRVNKPKSFDESIFIPKNSPTSFATNYGYYSYTYTQDKKLHPVFPLPLPLDSPNFSTRSSSGSSPTSSQFNDDEEQGISPLFSPF
RTSNESSKSNSPCTSPTTYPVELDKKLDSPNGKQEECNHPRHPLPLPPNSSTKGRTGQWKKGKLLAKGTFGNVYAGFNSDNGQMCAIKEVRIIFNDTTSE
ERLKQLNQEITLLSQFSHPNIVQYYGSELRGDRLSLYLEYVPGGSILKLLQEYGPFEEQIISSYTRKILSGLVFLHERNIAHRDIKGANILVNAKGEIKL
ADFGMAKHINSCCLMDSFKGSPCWMAPEVVKDAGGSSVAVDIWSLGCTVVEMATAKPPYEGGAALLFKQVNGKDSPEIPRNLSDNAKSFLKLCLQRNPSR
RLTAVQLLHHPFVQA


>PGSC0003DMP400043020
MASWFEQAPPRNYKKNRVNKPKSFDESIFIPKNSPTSFATNYGYYSYTYTQDKKLHPVFPLPLPLDSPNFSTRSSSGSSPTSSQFNDDEEQGISPLFSPF
RNKCNDWSRTSNESSKSNSPCTSPTTYPVELDKKLDSPNGKQEECNHPRHPLPLPPNSSTKGRTGQWKKGKLLAKGTFGNVYAGFNSDNGQMCAIKEVRI
IFNDTTSEERLKQLNQEITLLSQFSHPNIVQYYGSELRGDRLSLYLEYVPGGSILKLLQEYGPFEEQIISSYTRKILSGLVFLHERNIAHRDIKGANILV
NAKGEIKLADFGMAKHINSCCLMDSFKGSPCWMAPEVVKDAGGSSVAVDIWSLGCTVVEMATAKPPYEGVNGKDSPEIPRNLSDNAKSFLKLCLQRNPSR
RLTAVQLLHHPFVQA


>PGSC0003DMP400021570
MRSWWGKSSSKDVRRKSTKESFIDIINRKLKIFTTEKSSGKSGSSRRRHKDTNSVKGYQSRVSRSPSPSTPDSRSQVFADRTSSQPLPLPEGHSSNVHLV
DSDNSASIILVTGEVSESSLTLPLPMPRHLPHGPAAAGVDRDLPTASVSCDSSSDSDDQTDSRLLSPQTSDYENGSRTALNSPSSLKQKVQSPIASNASS
GEMLKSATLLSNNQAIPTSPRQRLLSSHVPGLQIPHHGASYSAPDSSMSSPSRSPMRIFGHETVMNSGFWLGKPHGEITFLGSGHCSSPGSGQNSGHNSI
GGDMSAQPFWPHSRCSPECSPVPSPRMTSPGPGSRIHSGAVTPLHPRAGGTLAESSTASLDNGKQQSHRLPLPPISIPHSSAFSLSCSMAPAIPRSPGRT
GNPPSPGPRWKKGRLIGRGTFGHVYLGFNSESGEMCAMKEVTLFSDDPKSRESAQQLGQEISLLSRLRHPNIVQYYGSETVDDKLYIYLEYVSGGSIYKI
LQEYGQLGELAIQSYTQQILSGLAYLHAKNTVHRDIKGANILVDPNGRVKLADFGMAKHITGQYCPLSFKGSPYWMAPEVIKNSNGCNLAVDIWSLGCTV
LEMATTKPPWSQYEGVAAIFKIGNSKEVPAIPYHLSDEGKDFVRQCLQRNPLHRPTASQLLKHPFVKSTAPMERFIGIGHLKDPPCVGSEEVAVHHQPRD
SNFFPGFSDVPVPRSCPVSPVGIESPIYHSQSPKHMSGRLSPSTISSPRAVSGSSTPLSGGGGAVPLSNPMMSTTSSSEDVGTSPKAQSCFYPDDYTSHG
LKSDMFRGTLPYGNGFFGENFGGHAQSGVNGQPYQGQSVLANRVAQQLLRDQVKLSPSFDLNPGSPVFSWDNGV


>PGSC0003DMP400027723
MPSWWKSSKEAKKKPTKESFIDTLHRKFKSPAEVKSPGKSGGSRRHSSDIASEKGSLSQAQSRASSPSKHVSRCQSFAERPMAQPLPLPGVRPANAGRSD
SGISPSAKSRVEKASKPSLFLPLPKPACIRHRLDPADTDGELVFASISSECSIESDDPIDSRQRSPLATDYEAGSRIAAGSPSSLVVKDQSAVGQISLKE
TTRPVSLSPSRNVSSVSPKRRPLSSHVTTLQVPPPGAFCSAPDSSMSSPSRSPMRAAASEQVTSSTLWAGRAYPDLPSLGSGHCSSPGSGQNSGHNSMGG
DMSGQLFWQPCRGSPEYSPIPSPRMTSPGPSSRIHSGAVTPIHPRAVGGATELQTCWPDDGKAQSHPLPLPPLTISNSSPFSHSNSVATSPSVPRSPGRA
ENLASPGSRWKKGKLLGRGTFGHVYVGFNSDSGEMCAMKEVTLFSDDAKSKESAKQLAQEIALLSRLRHPNIVQYYGTETVGDKLYIYLEYVSGGSIYKL
LQEYGAFGEAAIRSYTHQILSGLAYLHAKNTVHRDIKGANILVDPNGRIKLADFGMAKHITGQSCPLSFKGSPYWMAPEVIKNSSGCNLAVDIWSLGCTV
LEMATSKPPFSQYEGVAAMFKIGNSKELPTIPEQLSDEAKDFVRKCLQREPRLRPTAAQLLDHPFVKNVATLEKPNISPAPADPPCAGANGVKSLGIGQT
RNIPTSESERLATHSSRVSKSNFHCSDIHITRNISCPVSPIGSPLLNPRSPQHLNGRLSPSPISSPITMSGSSTPLSGGTGAIPFHHLNQSVYLQEAAPL
PQSPYMNSLYWDPDVLRGPPSGSHAFRELASSQNDSLGKQFGRTTGGELYDGQSVLANRVSQQLLRDHVKLVPSLDLNPCPPLEGRTGEA


>PGSC0003DMP400017816
MRWWQSAFSSSSGSSSSSTSCSSSKVYSDDSLLASGGGIRYTIKSAFFFARRRRHARAKKLQNLTENDGDDWRSHCSNENFPSKCSSDRPPPQPLPLPEL
HLVLRHESDAVSNEPNVPLPSPTDAHLHHRTGEDSSNVDTRKDGVASHGRLSSQDARKKKKEHLGSRLSRKTPQKLHVADRVSDIRISAPISAPTTPYAS
PGLSPLKAGDLLNHNYMAFPGAFQVCSAPEMPPSDRLQYPGFSYHVLPEKNAFSVDNSPHHSPRVSPQRSRKIASGPASPLHQLLPNENSTARRESSAQG
NVHPLPLPPLGATPSHPTSIPPVPSNAELTPIKGQWQKGKLIGRGTFGSVYVASNRETGALCAMKEVELLPDDPKSAESIRQLEQEINVLSHLKHPNIVQ
YYGSEIVGDRFYIYLEYVHPGSINKFIRDHCEAISESIVRNFTRHILCGLAYLHSKKTIHRDIKGANLLVDAYGVVKLADFGMAKHLNGQAANLSLKGSP
YWMAPELLQSVMQTDTTTDLAFATDIWSLGCTVIEMLNGRPPWSEYEAAAAMFKVLKDTPPIPETLSPEGKDFLRCCFCRNPAERPSASMLLEHRFMRVS
HQPDVPSFIKPVGVIRVKEKLNSQKEQTTYNLDQGRLSLER


>PGSC0003DMP400017815
MRWWQSAFSSSSGSSSSSTSCSSSKVYSDDSLLASGGGIRYTIKSAFFFARRRRHARAKKLQNLTENDGDDWRSHCSNENFPSKCSSDRPPPQPLPLPEL
HLVLRHESDAVSNEPNVPLPSPTDAHLHHRTGEDSSNVDTRKDGVASHGRLSSQDARKKKKEHLGSRLSRKTPQKLHVADRVSDIRISAPISAPTTPYAS
PGLSPLKAGDLLNHNYMAFPGAFQVCSAPEMPPSDRLQYPGFSYHVLPEKNAFSVDNSPHHSPRVSPQRSRKIASGPASPLHQLLPNENSTARRESSAQG
NVHPLPLPPLGATPSHPTSIPPVPSNAELTPIKGQWQKGKLIGRGTFGSVYVASNRETGALCAMKEVELLPDDPKSAESIRQLEQEINVLSHLKHPNIVQ
YYGSEIVGDRFYIYLEYVHPGSINKFIRDHCEAISESIVRNFTRHILCGLAYLHSKKTIHRDIKGANLLVDAYGVVKLADFGMAKHLNGQAANLSLKGSP
YWMAPELLQSVMQTDTTTDLAFATDIWSLGCTVIEMLNGRPPWSEYEAAAAMFKVLKDTPPIPETLSPEGKDFLRCCFCRNPAERPSASMLLEHRFMRVS
HQPDVPSFIKPVGVIRVKVSTINSSPLLFSSFSSFSLCL


>PGSC0003DMP400001453
MHWWPSFSSSTRASTSDRKVHSDDSVIVTRGGAGSVLKSALFGTRSRIRQISRKKKKPQHRGGDHNVDVGDDWHSQYSYESSPPEGRPPPQPLPLPELHV
MLRQHPNLVQAPSVPLPSPREGISHHKAGEETERERNDAFNGGATREGRLLNQDARKRTEHSATPLSRKMPPRMLLVPERIPPDFWTSAPTSPYASPSHS
QLKSGDHTTSPLFVTPPSVFQVWSAPEMPPSDAPHGLGFSYNHAFSVDNSPLHSPKLSPQRRSRSPSGPTSPLHHPLPNDQCPMVRRENCAQGNVHPLPL
PPLATPPVSPPTPKADISPIKGQWKKGKLIGRGTFGSVYVASNRETGALCALKEVELLPDDPKSAESIRQLEQEINVLSQLKHPNIVQYYGSEIVDDRFY
IYLEYVHPGSINKFIQDHCGEITESIVRNFTRHILCGLAYLHSKKTIHRDIKGANLLVDAYGVVKLADFGMAKHLNGHSANLSLKGSPYWMAPELLHSVM
QRDNSSDLALAIDIWSLGCTIIEMLNGKPPWSEYEAAAAMFKVLKDTPPIPETLSLEGKDFLHCCFRRNPAERPSASMLLEHPFVRMSHQPEVPSFVQQL
DGIRLTEKLHSQREQLSYKLDAVHVSLER


>PGSC0003DMP400001454
MHWWPSFSSSTRASTSDRKVHSDDSVIVTRGGAGSVLKSALFGTRSRIRQISRKKKKPQHRGGDHNVDVGDDWHSQYSYESSPPEGRPPPQPLPLPELHV
MLRQHPNLVQAPSVPLPSPREGISHHKAGEETERERNDAFNGGATREGLLNQDARKRTEHSATPLSRKMPPRMLLVPERIPPDFWTSAPTSPYASPSHSQ
LKSGDHTTSPLFVTPPSVFQVWSAPEMPPSDAPHGLGFSYNHAFSVDNSPLHSPKLSPQRRSRSPSGPTSPLHHPLPNDQCPMVRRENCAQGNVHPLPLP
PLATPPVSPPTPKADISPIKGQWKKGKLIGRGTFGSVYVASNRETGALCALKEVELLPDDPKSAESIRQLEQEINVLSQLKHPNIVQYYGSEIVDDRFYI
YLEYVHPGSINKFIQDHCGEITESIVRNFTRHILCGLAYLHSKKTIHRDIKGANLLVDAYGVVKLADFGMAKHLNGHSANLSLKGSPYWMAPELLHSVMQ
RDNSSDLALAIDIWSLGCTIIEMLNGKPPWSEYEAAAAMFKVLKDTPPIPETLSLEGKDFLHCCFRRNPAERPSASMLLEHPFVRMSHQPEVPSFVQQLD
GIRLTEKLHSQREQLSYKLDAVHVSLER


>PGSC0003DMP400027063
MPFPRKALSLFLSSSASASASASPSHESPKTYGGGGGRRLTRIRKLRHVGDDEIDLQPNDFGSQSMPVSPDSYKNSGSSGSQSTRCHQRCHWSKSVEPQP
LPLPEFNSVPKQSTSDANLPTRVLQGDVSNPVVIRDPSHQTPVEMANPVHRRSSTPTYRRRRFSQDKNSEGVEENFRLNVPARSAPGSGFTSPNLSPKRY
STVDLFHPTFHQGSSPSGTSSDRWVGYSAQLLTARVTQSADHSPLSSPTQQNPVNKTWNHQNVAVHSPHKSLPESPVDWPEGNNVHPLPLPPGISQQPQL
PTTQNKTDKSDIPYVKGQWQKGKLLGRGTYGSVYEATNRETGALCAMKEVDLNPDDPKSAECIKQLEQEIRVLRQLKHQNIVHYYGSEIMEDSFCIYLEY
VHPGSINKFVRDHGGAMTESIVRNFTRHIVSGLAYLHSTKTIHRDIKGANLLVDASGIVKLADFGLAKHLSGHATELSLKGSPHWMAPEVMQAMLRKDAN
PELACAIDIWSLGCTVIEMFTGQPPWSGLDGVSRVNKL


>PGSC0003DMP400027066
MPFPRKALSLFLSSSASASASASPSHESPKTYGGGGGRRLTRIRKLRHVGDDEIDLQPNDFGSQSMPVSPDSYKNSGSSGSQSTRCHQRCHWSKSVEPQP
LPLPEFNSVPKQSTSDANLPTRVLQGDVSNPVVIRDPSHQTPVEMANPVHRRSSTPTYRRRRFSQDKNSEGVEENFRLNVPARSAPGSGFTSPNLSPKRY
STVDLFHPTFHQGSSPSGTSSDRWVGYSAQLLTARVTQSADHSPLSSPTQQNPVNKTWNHQNVAVHSPHKSLPESPVDWPEGNNVHPLPLPPGISQQPQL
PTTQNKTDKSDIPYVKGQWQKGKLLGRGTYGSVYEATNRETGALCAMKEVDLNPDDPKSAECIKQLEQEIRVLRQLKHQNIVHYYGSEIMEDSFCIYLEY
VHPGSINKFVRDHGGAMTESIVRNFTRHIVSGLAYLHSTKTIHRDIKGANLLVDASGIVKLADFGLAKHLSGHATELSLKGSPHWMAPEVMQAMLRKDAN
PELACAIDIWSLGCTVIEMFTGQPPWSGLDGVKAMFSALNKSPPIPETLSSEGKDFLRCCFQRKPADRPTALMLLEHSFLSNTNSREHIATVSGSSEDFS
RMKLHSPKDLTNHNMELNSSRYTKSPYNGY


>PGSC0003DMP400027065
MPFPRKALSLFLSSSASASASASPSHESPKTYGGGGGRRLTRIRKLRHVGDDEIDLQPNDFGSQSMPVSPDSYKNSGSSGSQSTRCHQRCHWSKSVEPQP
LPLPEFNSVPKQSTSDANLPTRVLQGDVSNPVVIRDPSHQTPVEMANPVHRRSSTPTYRRRRFSQDKNSEGVEENFRLNVPARSAPGSGFTSPNLSPKRY
STVDLFHPTFHQGSSPSGTSSDRWVGYSAQLLTARVTQSADHSPLSSPTQQNPVNKTWNHQNVAVHSPHKSLPESPVDWPEGNNVHPLPLPPGISQQPQL
PTTQNKTDKSDIPYVKGQWQKGKLLGRGTYGSVYEATNRETGALCAMKEVDLNPDDPKSAECIKQLEQEIRVLRQLKHQNIVHYYGSEIMEDSFCIYLEY
VHPGSINKFVRDHGGAMTESIVRNFTRHIVSGLAYLHSTKTIHRDIKGANLLVDASGIVKLADFGLAKHLSGHATELSLKGSPHWMAPEVMQAMLRKDAN
PELACAIDIWSLGCTVIEMFTGQPPWSGLDGVKAMFSALNKSPPIPETLSSEGKDFLRCCFQRKPADRPTALMLLEHSFLSNTNSREHIATVSGSSEDFS
RMKLHSPKDLTNHNMELNSSRYTKSPYNGETSHQSHSVTCDYGATSHHSPRSTLEILPCISSPELNPSTFAPAKSSNSIFSPWN


>PGSC0003DMP400027064
MPFPRKALSLFLSSSASASASASPSHESPKTYGGGGGRRLTRIRKLRHVGDDEIDLQPNDFGSQSMPVSPDSYKNSGSSGSQSTRCHQRCHWSKSVEPQP
LPLPEFNSVPKQSTSDANLPTRVLQGDVSNPVVIRDPSHQTPVEMANPVHRRSSTPTYRRRRFSQDKNSEGVEENFRLNVPARSAPGSGFTSPNLSPKRY
STVDLFHPTFHQGSSPSGTSSDRWVGYSAQLLTARVTQSADHSPLSSPTQQNPVNKTWNHQNVAVHSPHKSLPESPVDWPEGNNVHPLPLPPGISQQPQL
PTTQNKTDKSDIPYVKGQWQKGKLLGRGTYGSVYEATNRETGALCAMKEVDLNPDDPKSAECIKQLEQEIRVLRQLKHQNIVHYYGSEIMEDSFCIYLEY
VHPGSINKFVRDHGGAMTESIVRNFTRHIVSGLAYLHSTKTIHRDIKGANLLVDASGIVKLADFGLAKHLSGHATELSLKGSPHWMAPEVMQAMLRKDAN
PELACAIDIWSLGCTVIEMFTGQPPWSGLDGVKAMFSALNKSPPIPETLSSEGKDFLRCCFQRKPADRPTALMLLEHSFLSNTNSREHIATVSGSSEDFS
RMKLHSPKDLTNHNMELNSSSETSHQSHSVTCDYGATSHHSPRSTLEILPCISSPELNPSTFAPAKSSNSIFSPWN


>Sme2.5_08118.1_g00001.1
MRSWWGKSSSKEAKKKATKERFIDTLHRKFKSPTENKSPNKSGGSQRHNSDIGSEKCSQSQARSRSSSPSKNVLRCQSFAERALAQPLPLPGLPRASVVR
TDSGISQSAKPRVEKGSKPSLFLPLPKPACIRHRLDPADADGELVFASISSECSIESDDPTDSRQRSPLSFDYETGNRTALGSSPRLAVKDQSAVGQIST
KEVTEPVNLSPSGHVSSRSPKRRPLNSHLPSIQIPSHGAICSAPDSSISSPSRSPMRATGCEQVNSSTFWAGKTYPDLPLLGSGHCSSPGSGQNSGNNSM
GGDMVGQLFWQPSRGSPEYSPIPSPRMTSPGPSSRIHSGAVTPIHPRTGGGASELQTNWPDDAKPESHPLPRPPLTISNSSPFSHSNSVATSPSVPRSPG
RAENLSSPGSRWKKGKLLGRGTFGHVYVGFNSDSGEMCAMKEVTLFSDDAKSKESAKQLAQEIALLSRLRHPNIVQYYGSEMVPDKLYIYLEYVSGGSIY
KLLQEYGPFGETAIRSYTQQILSGLAYLHAKNTVHRDIKGANILVDPNGRIKLADFGMAKHITGQSCPLSFKGSPYWMAPEVIKHSSGCTLAVDVWSLGC
TVLEMATSKPPWSQYEGVAAMFKIGNSKELPAIPEQLSDEGKDFVRKCLQREPRNRPTAAELLEHPFVKDAAPLEKPNMFPASFDLPCAAANGMKPLGVG
SARNYPTPDSGRLANHSSRASKSKFHCSDIHIPRNISCPVSPLLHPRSPQNLNGRMSPSPISSPLNTSGSSTPISGGNGAIPFRHINPSIYLQEARTVPN
SPYMNGSSYWDPDVLRGSPSGSHAFRELASVEYDALGKQFGRHAIGELCNGQSALANRVSQQLLRDHVKLVSSVDLNPCPPLAGRTGGA


>Sme2.5_00836.1_g00002.1
MRSWWGKSSSKDVRRKSSKESFIDIINRKLKIFAEEKSSGKSQSSRRRRNDTNLVKDSQSRVSRSPSPSRPVSRCQVFAGSSSQPLPLPEGHSSYVHLVN
SDNSASRILVTSEVSKSSLTLPLTTPRCLPHGPDAVGVDRDLPTASVSCDSSSDSDDLTDSRLLSPQTSDYENGSRAAFNSPSSLKQKVQSPIASKASSG
EMVKSVNLLSNNQAIPTSPRQRILSSHVPDLHIPHLGAFYSAPDSSMSSPSSSPMRVFGHEPVMNSGSSLGKPPGEIAFLGSRHCSSPCSGQNSGHNSIG
GDMSAQPFWPHSRCSPECSPAPSPRITSPGPGSRIHSGAVTPLHPQVGGTLAESSTTSLDNGKQRSHRLPLPPISIPHSSAFSLSHSMAPVIPRSPGRLG
NPPSPGPRWKKGRLIGRGTFGHVYLGFNSESGEMCAMKEVTLFPDDTKSRESAQQLGQEISLLSRLHHPNIVQYFGSETVDDKLYIYLEYVSGGSIYKIL
QEYGQFGELAIQSYTQQILSGLAYLHAKNTVHRDIKGANILVDPNGRVKLADFGMAKHITGQYCPLSFKGSPYWMAPEVINNSNGCNLAVDIWSLGCTVL
EMATTKPPWSQYEGIAAIFKIGNSKEVPAIPYHLSDEGKDFVRQCLQRNPLHRPTASKLLEHPFVKSTAPMERFIGVGHSKGPPCVDSEGVAAHNQPRGP
TIFPGFSDVPAPRSCPVSPVGIESPIYHSQSPKSMSGRLSPSTISSPRAVSGSSTPFSGGGGAVPLFNSKMPTTYSSEGAGTSPKAQSCFYPDGYTSRDL
KSDMFQETPPYANGFIRENFGGHAQSGVNGQPYPGQSVLANRVAQQLLRDQVKLSPSFDLKPGSPVFSWDNGV


>Sme2.5_00798.1_g00002.1
MPAWWGKKSTKNKEQQSKDKERDKYVKPRSFDELLCRKSPRTSKDFSGSGSGFSGFDSGSSLEKAHPLPVPSVSSLGNDHGSVSVSSTSSSGSSDGGTVV
NTDQAQLDTFRGLGDNRLSPLSRSPVRSRGPTTTSSPLHPRFSSLNLDSPPGKVDDVRGECHQLPLPPGSPPSPSALPNPRPCVVAEGATINMSKWKKGR
LLGRGTFGHVYLGFNRENGQMCAIKEVKVVSDDQTSRECLKQLNQEIILLSNLTHPNIVRYYGSELDEETLSVYLEYVSGGSIHKLLQEYGPFREPVIQN
YTRQILSGLSFLHARNTVHRDIKGANILVDPNGEIKLADFGMAKHITSCSSVLSFKGSPYWMAPEVVMNTSGYGLAVDIWSLGCTILEMATSKPPWSQYE
GVAAIFKIGNSKEFPEIPEHLSTDAKNFIRLCLQREPSTRPTASQLLEHPFVKNQSTAKVAHVGVTKESYPRSFDGSRTPPVLELHPGGRNVSPGRNISA
PEGNYASHPMITVSRPLICARENIKAITSLPVSPTSSPLRQYEPARKSCYLSPPHPSYGMGGQSGYEANDHSMFQARPSTRTTLEPWLEISQFRAQTPSR
SLKTRPIL


>Sme2.5_11638.1_g00002.1
MPSLWKAFSLSSNSQHSSSAAAASSTTSPTDSPNTRRFYGGGRRLTRQRKLRHVSDDDLGLRRPNIQALIIDERSKSLPGSPDLYADFGSGSESSHHRHL
RHCSKSSAVPLPLPLPELKQNRVDSNLPVRVDRDLLSPPLARDTVDQTPAQHPRSSTPTYRRRGFPQDLNAAGVEFRLNVPVRSAPSSGFTSPDPSPKRF
STQDPFHPPLNQASSSPSEAYSFQLSPTRVINSAESSPVLRSSANRIRNNRNGAVHSHHKSFPESSLGGNETNNINVHPLPLPPGVPRQPELCTIHSNMD
KPCVSPTKGQWLKGKLLGRGTYGSVYEATNCETGALCAMKEVDLTPDDPKSAECIKQLEQEIRVLRQLKHQNIVQYYGSEIMEDHFCIYLEYVHPGSINK
YAREHGGAMTESIVRNFTRHIVSGLAYLHSTKTIHRDIKGANLLVDASGVVKLADFGLAKHLSCCATDLSLKGSPHWMAPEVMQAVLRKDANPELALAVD
IWSLGCTVIEMFTGQPPWGELSGVQAMFGVLNKSPPIPEKLSSEGKDFLQCCFRRKPADRPSAMMLLEHAFLRNTSSPEHSSIHVAGCLEDSSGMKLHDI
QQSPKNPINHKKEQKPLLQGTSSRHGKSPCSSETCQQTHPETCEYGAVFHHSPRSALEALPCISSMELNSSSHAASPSSVPSSLRLAPENRSPHRIVVKE
IPNLWHSFRVRSGIYVSHLSHTSLYHLLNQFTYAATCLKMVESRIQKVEKSVPSPPPTLRAFCCSISTWLTWLRNGALEEEMTVVDSCSLTTPTLLGLSS
SLSRLVNRIQMNYIVK


>Sme2.5_00670.1_g00005.1
MPFSRKAFSLFSSSSASTSPSHESPKTYGSGGGRRLTRLRKLRHVGDDEVDLQPNNIGSQSMPVSPKSYKNSGSSGSQSARCQQRYHWSKYVEPQPLPLP
EFNCVPKQCTSDTNLPTRVLQGDASNPTVIRPASVYDNHHPLLSQLGISYVKLQLVEFKSFFSLFTLSLLHPEGVLDPSHQAPVELANPVHRRSSTPTYR
RRRFSQDQNSEGVEENFRLNVPVRSAPGSGFTSPNLSPKRYSTLDLFHPTFHQASSPSDAYSDRWVGYSAQLLTARVTQSADHSPRSSPTRRNPATRTWN
HQNVAVHSHHKSLPESPVDWPEGNNVHPLPLPPGVPKQPQLPTTSNNTDKPDIPYVKGQWQKGKLLGRGTYGSVYEATNRETGALCAMKEVDLNPDDPKS
AECIKQLEQEIRVLRQLKHQNIVQYYGSEIMEDRFCIYLEYVHPGSINKFVRDHGGAMTESIVRNFTRHIVSGLTYLHSTKTIHRDIKGANLLVDASGIV
KLADFGLAKHLSGHAIELSLKGSPHWMAPEVMQAMLRKDANPELACAIDIWSLGCTVIEMFTGQPPWSGLDGVKAMFSALNKSPPLPETLSSEGKDFLRC
CFQRKPEDRPTALMLLEHPFLSNTNSREHSTIVSSCSEDFSRMKLHSPKDLTNHNMELNLLSPGRSSRHTKSLYNGETSHQSHSVTCDYGAASHHSPRST
LEILPCISSPELNPSTSAAANNSSNSSFLTWN


>Sme2.5_03743.1_g00002.1
MHWWQSAFSSSTRGSNSNRKVHSDDSMIFTRGGSVHKSALFGTRSRFRQISRKKKKPQNHHNVDAGDDWRSQYSYESSPTEGRPPPQPLPLPELRVMLRR
HPNLVQAPSVPLPSPREGISHHKAGEETDRERMDAFNGGATREGQFSQDARKRIEHSATTLSRKMPSQMLLAPESIPPDFWTSAPTSPYSSPARSSLKNG
GDHTISSIFVTPPGVFQVWSAPEMPPSDAHHGLGFSYNNHAFSVDNSPLHSPRLSPQRRSRSPSGCTSPLHPQCSMGRRENCAQGNVHPLPLPPLATPPV
SPPTPKSDXXXXXXSDITPIKGQWKKGKLIGRGTFGSVYVASNRETGALCALKEVELLPDDPKSAESIRQLEQEINVLSQLKHPNIVQYYGSEIVDDRFY
IYLEYVHPGSINRFIQDHCGEITESIVRNFTRHILCGLAYLHCKKTIHRDIKGANLLVDAYGVVKLADFGMAKHLNRQNANLSLKGSPYWMAPELLQSVV
QRDNSSDLALAIDIWSLGCTIIEMLNGKPPWSKYEAVRTLFVHF


>Sme2.5_01620.1_g00009.1
MRWWQSAFSSTSGSSSSSSSCSTSKVHSDDSLIASGGGIRFSIKSAFFFARKHRHDRAKKLQNLTENDGDDWRSHCSNDNLPSKCSTDRPLPQPLPLPEL
HLVLRHDSDAVPNESNVPLPSPIDAHAHHRTGEDSSNDVTSHGRLSSQDARKKKKEHLGSRLSRKTPQKLHVVDRVSDIRISAPISAPTTPYSSPGLSPL
KAGDLLRHNYMAFPGAFQVYSAPEMPASDTTQYSGFSYHVLLEKNAFSVDNSPHHSPRASPQRGGKISSGPASPLHPLLPNESSTTRRESSTQGNVHPLP
LPPLGTTHSHPTSVLPVPPNAELTPVKGQWQKGKLIGRGTFGSVYVASNRETGALCAMKEVELLPDDPKSAESIRQLEQEINVLSHLKHPNIVQYYGSEI
VGDRFYIYLEYVHPGSINKFIRDHCETITESIVRNFTRHILCGLAYLHSKNTIHRDIKGANLLVDAYGVVKLADFGMAKHLNGQAANLSLKGSPYWMAPE
LLHSVMQTENTTDLAFATDIWSLGCTVIEMLNGRPPWSEYEAAAAMFKVLKDTPPIPETLSPEGKDFLRCCFRRNPAERPSATMLLEHPFMRVFHQPDVP
SFLKPVGGMRVKRDIGMDPPQVEAMDIPSKNYPPIEDEQDKIVDQCCSCFYDCTDCLLEYLCCYDFWCS


>Sme2.5_06987.1_g00003.1
MDWIRGHTIGHGSTAAVSVAKSSFSDEVFAVKSVELSQSQLLQKEHKILSQLSSPYVVSYKGSDVSEEKDKLTFNLMMEYMSEGTISDEIRKQGGRITEP
LIGYYTKQIVQGLEYLHSRNIAHCDIKGHNILLGKTGAKIADFGCARCVDPAVASTDPIGGTPMFMAPEVARGEEQGCAADIWGLGCTIIEMATGGSPWT
NVTNAASLLYRIATSGQSPEIPKFLSLQAKDFLSKCLRRDPKERWTAKQLLKHPFVEESNLNQDLATSSPTSILDQDIWNSVEESETMNSTILQTGMSPL
QRVRELGWNSWRNQKF


>Sme2.5_06987.1_g00001.1
MDWIRGHTIGHGSTAAVSIAKSSFSGDVFAVKSVELSQSKLLQKEQKISSQLSSPYVVSYKGYDVTEENDKLIFNLMMEYMSDGTLSDEIRKQGGRMNER
LIGYYTKQIVQGLEYLHSRNIAHCDIKGHNILLGKTGAKIADFGCARCVDPAVASTDPIGGTPMFMAPEVARGEEQGCPADIWGLGCTIIEMDTGRSPWT
NVTNAASLLYRIATSGQSPEIPKLLSLQAKDFLSKCLKRDPRERWTAKQLLKHPFLEESV


>Sme2.5_09222.1_g00004.1
MDWIRGHTIGHGSTAAVSVAKSSFSDEVFAVKSVELSQSQLLQKEHKILSQLSSPYVVSYKGCDVSKENDKLTFNLMMEYMSEGTISDEIRKQGGRITEP
LIGYYTKQIVQGLEYLHSRNIAHCDIKGHNILLGKTGAKIADFGCARCVDPAVASTDPIGGTPMFMAPEVARGAEQGCPADIWGLGCTIIEMATGRSPWT
NVTNAASLLYRIAHSGESPEIPKLLSLQARDFLNKCLRRDAKERWTAKQLLKHPFVEESNSNQDLATSSPTSILDQDIWNSVEESETIDSTIVSCPLERV
SELGQISGKPNWCWDDEIWTTVRKTNEGDGTMTTFSEMDVESCFGNEKLELNYYLDDKYWCNTLVRKCSVINSLNFPTHLTYSVNKIHSS


>Sme2.5_03412.1_g00007.1
MASIRWTRGRTVGRGAEGIVTLATTHDNFSIAVKSSLFSRSKSLQKEREILNKFQDCSHIIRCFGADVTEEDDKILYNILLEYAIDGSLAHRIGKKSGLP
DFEVKKYSKSFLLGLSVVHGRGFVHCDIKPHIVLLVGTAKIAKIVDFGFANKVGMKSKKRKLRGTPMYMAPESVLDGEYGTAVDIWAFGCTVFEMITGKN
VWDCTGMSDPLHLMCKIGMQSPDLHDQKLSKQAEDFLAKCLARDPCSRWTADMLLNHHFLSSDNKVHQERTNPFLLTNIVDPWNSTELKPMKLLKCRTNK
RRRKLMEGC


>Sme2.5_00401.1_g00001.1
MDYELYRVVEKSPCGRYIRYDQLLGRGASKEVYIGWDRVKQVEIAWNQIVLIEDDEKLFAEEATLLKSLNHERIMKCYRHWFDSESKTLNMITELFPSGS
LKKYVHNDVGVDLASFRSWGRQILEGLSFLHSQSPKIIHRDIKCDNVFVDSGGKQVTLGDFGLAVRVLDGDFVKEKEAKGTPEFMAPEYYDGEYNELVDV
YSFGMCLLEMVTGEYPYMECSSGIHIFKKVYTGVKPASLGKVEDSRLKDIIEKCLLPMSVRPSAEELLKDSFFLYNGGSSTLEACSPIDNIVSVINLYYQ
K


>Sme2.5_06273.1_g00002.1
MDWTRGHTIGQGSTAAVSAAKSSFSDDVFAVKSVELSHSKLLQKEQKILSQLSSPYVVSHKGYDVTEENDKLMFNLMMEYMPDGTLTDESRKQGGRMNEP
LIGYYTKQIVQGLEYLHSRNIAHCDIKGHNILLGKTGAKIADFGCARCVDPAVASTDPIGGTPMFMAPEVARGEEQGCAADIWGLGCTIIEMATGGSPWT
NVTNAASLLYRIAFSGESPEIPKFLSLQARDFLNRIA


>Sme2.5_06987.1_g00002.1
MDWTRGHTIGHGSSAVVSVAKSIWSSEVLAVKSVELSKSHLLQKEQKILSELSSPYVVSYKGYDVTKENDKLMFNLMMEYMPDGTLTDEIWKQGGRMNEP
LIGYYTKQIVQGLEYLHSRNIAHCDIKGHNILLGKTGAKIADFGCARWVDYPEVASTDPIGGTPMFMAPEVARGEEQGCAADIWGLGCTIIEMATGGSPW
TNVTNAASLLYRIALSGESPEIPKFLSLQARDFLNKCLTRDHLNSGELKCRWNDDERWITVRRSTSE


>CA12g08170
MPAWWGKKSTKNKERDKYVKPKSFDELLCRNSPRTSKDFAGGGGSGSGFSGFDSGSSLEKTHPLPMPSVSSIGNDHGSVSVSSTSSSGSSDGAAAAAGNT
DQVQLDTFRGLGDNRLSPLSRSPVRSRGTTTMSSPLHPRFSSMNLDSPTGKLDDVRSECHQLPLPPGSPPSPSALPNPRPCVVAEGPTINMSKWKKGRLL
GRGTFGHVYLGFNRENGQMCAIKEVKVVSDDQTSKECLKQLNQEIILLSNLTHPNIVRYHGSELDEETLSVYLEYVSGGSIHKLLQEYGPFREPVIQNYT
RQILSGLSFLHARNTVHRDIKGANILVDPNGEIKLADFGMAKHITSCSSVLSFKGSPYWMAPEVVMNTSGYGLAVDIWSLGCTILEMATSKPPWSQYEGV
AAIFKIGNSKDFPEIPEHLSNDAKNFIRLCLQREPLARPTASQLLEHPFVKNQTTTKVAHVGVTKETYPRSFDGSRTPPVLELHSGGRNISPPEGNYASH
PVIAVSRPLICARENVKAITSLPVSPTSSPLRQYEPARKSCYLSPPHPSYAIGGQSGYDANDYSMFQARPSTRTTLEPWLEIPQFRAQTPSRSLKTRPIL


>CA04g12810
MASWFEKQPLQLPNEQTPPRTYKKYGVNKSKSFDESILIPKNSPTCFAANGSYSSSYASHSYTCTKDKKLHPLFPLPSPLDSPHFSTRSSSGSSSSSFQF
NDDEQGISPLFSPLRNNCNDWSRTSNESSKSSSSCTSPTTYPVVWGKILDSPSGKQEKCNHPRHSLPLPPNSSTNKTGQALGSKWKKGKLLAKGTFGHVY
AGFNSDNGQMCAIKEVKIIFDDTTSKERLKQLNQEITLLSQFSHPNIVQYYGSELRGDKLSLYLEYVQGGSILKLLQEYGPFEEQIISSYTRKILSGLVY
LHDSNIAHRDIKAENILVNSKGEIKLADFGMAKHIKACSLMDSFKGSPYWMAPEVFKDTGGCNVAVDIWSLGCTVLEMATAKPPWSQHERAVLLFKMADR
KDIPEIPRNLSDNAQSFLKLCLQRNPGCRSTAVQLLHHPFVQAYW


>CA03g18490
MPSWWKSSKEAKKKATKESFIDTWHRKFKSPAEVKSPGKSGGSRRHSSDITSEKGSLSQAQSRASSPSKHVSRCQSFAERPLAQPLPLPCLCTANVGRSD
SGISPSAKSKVEKATKPSLFLPLPKPACIRNRLETADTDAELVFASISSECSIESDDPIDSRQRSPLASDYETGSRTAAGSPSSLVVKDQSAVGQINSKE
TTRPISLSPSRNVSSVSPKRRPLSSHVTNLQVPPPGAFCSAPDSSMSSPSRSPMRAAGSEQVTGSTLWAGRPYPDLPSLGSGHCSSPGSGQNSGHNSMGG
DMSGQLFWQPCRGSPEYSPIPSPRMTSPGPSSRIHSGAVTPIHPRAIGGASELQTSWPDDGRLQSHPLPLPPLTISNSLPFSHSNSVATSPSVPRSPGRA
ENLASPGSRWKKGKLLGRGTFGHVYVGFNSDSGEMCAMKEVTLFSDDAKSKESAKQLAQEIALLSRLRHPNIVQYYGTETVGDKLYIYLEYVSGGSIYKL
LQEYGAFGEAAIRSYTQQILSGLAYLHAKNTVHRDIKGANILVDPNGRIKLADFGMAKHITGQSCPLSLKGSPYWMAPEVIKNSSGCNLAVDIWSLGCTV
LEMATSKPPWSQYEGVAAMFKIGNSKELPAIPEQLSDEAKDFVRKCLQREPRHRPTAAQLLEHPFVKNAATLEKPNVSPAPLDPPCAGANGVKSLGIGQA
RNIPTSESERLAIHSSRVSKSNFHCSDIHIARNISCPVSPIGSPLLHPRSPQHLNGRLSPSPISSPITMSGSSTPLSGGTGAIPFHHLNQSVYLLEAAPL
PQSPYMNGTSYWDPDVLRGPPSGSHAFRELASSQNDALGKQFGRPGELYDGQSVLANRVSQQLLRDHVKLVPSLDLNPCPPLEARTGEA


>CA06g07490
MPPWWGKSSSKEANKKATKESFIDTLHRKFKSPAEAKFPSKSGGSRRHNSDIASEKGSQSQAQSRSSSPSKHVSRCQSFAERALAQPLPLPGLPPTGVVR
TDSGISPSAKPKVEKGPKPCLFLPLPKPACIKHKLDPADADGELVFASISSECSVESNDPTDLRQRSPLAFDYETGERTALGSPPRSAVKDQSAVGQIST
KEVTEPVNLSPSGHVSYRSPKRRPLNSHLPSIQIPSHGALFSAPGSSISSPSRSPMRAVGCEQVSSSTLWAGKTYQDFPLLGSGHCSSPGSGQNSGHNSM
GGDMVGQLFWQPSRGSPEYSPIPSPRMTSPGPSSRIHSGAVTPIHPRSGGGSSELQTSWPDDAKPESHPLPRPPLTISNSSPFSHSNSVATSPSVPRSPG
RADNLSSPGSRWKKGKLLGRGTFGHVYVGFNSDSGEMCAMKEVTLFSDDAKSKESAKQLAQEIALLSRLRHPNIVQYYGSEMVPDKLYIYLEYVSGGSIY
KLLQEYGPFGETAIRSYTQQILSGLAYLHAKNTVHRDIKGANILVDPNGRIKLADFGMAKHITGQSCPLSLKGSPYWMAPEVIKNSSGCNLAVDVWSLGC
TVLEMATSKPPWSQYEGVAAMFKIGNSKELPAIPEQLSDEGKDFVRKCLQREPRNRPTAAELLEHPFVKDAAPLEKPNIFPASFDLPCAAANGIKPVGVG
SARKYPTPESGTLAIHSSRASKSNFHCSDIHIPRNISCPVSPIGSPLLHPRSPQNLNGRMSSSPISSPLNTSGSSTPISGGNGAIPFRHINQSVYLQEAR
TVPNSPYMNGSSYWDPDVLRGAPSGSHAFRELASVEYDALGKQFGRHATGELLNGQSALANRVSQQLLRDHVKLISSVDLNPSPPLAGRTDGA


>CA12g16910
MANPVRRRSSTPTYRRRRFSQDQNSEGVEETFRVNVPARSAPGSGFTSPNLSPKRYSTVDLFHPAFRQASSPLDASSNRLAGSAIQLSTARVTQSADHSP
LSSPTRRNPVNRIWNHQNGAVHSHHKSLPESPGDWPEGNNVHPLPLPPGVSQQPQLPTTHNNTDKPDTPYVKGQWQKGKLLGRGTYGSVYEATNLETGAL
CAMKEVDLNPDDPKSAECIKQLEQEIRVLRQLKHPNIVQYYGSEIMEDSFCIYLEYIHPGSINKFVRNHGGAMTESIVRNFTRHIVSGLAYLHSTKTIHR
DIKGANLLVDASGIVKLADFGLAKHLSGHATELSLKGSPHWMAPEVMQAMLRKDANPELACAIDIWSLGCTVIEMFTGEPPWSGLDGVKAMFSALNKSPP
VPETLSSEGKDFLRCCFQRKPADRPTALMLLEHPFLSNTNSREHSGTGSGCSEDFSRMKLHSPKESTSHKMELNLLSPGISSRHTKSPYNGYEASQQSHS
VTCDYGAASHHSPRSTLEIPPCISSPELNPSS


>CA04g19330
MPSIWKAFSLSSNSHHSSSTSFPTTGSTSPTDSPNTRRIYGGGRRLTRQRKLRHVSDDDLGLRRPNIQALIIDERSKSLPCSPDSYAELGSSSRSPHRSK
SSAVPLPLPLPELNCLPRQNTPVRVDRDPLSPLRARDPSDQTPVEVKSSQHPRSSTPTYQRRGFPPDLNAEGVEFRLNVPPRSAPSSGFTSPIRSPKRFS
TQDLFHPPSPQASSSPSEAYSFQLSPTRVTNSAGHSPPSSPIFPSSANRIRNDKSGAVHSHHQSLPESSLAWNETNNINVHPLPLPPGVPRQPELCTIYS
NMDKPCVSPKKGQWLKGKLLGRGTYGSVYEATNRETGALCAMKEVDLTPDDPKSAECIKQLEQEIRVLRQLKHQNIVQYYGSEIMEDRFCIYLEYVHPGS
INKYVREHCGAMTESIVRNFTRHIVSGLAYLHSTKTIHSRDIKGANLLVDASGVVKLADFGLAKHLSSCATDLSLKGSPHWMAPEVMQAVLRKDANPELA
LAVDIWSLGCTVIEMFTGQPPWGDLSWVQAMFSVLNKSPPIPEKLSLEGKDFLQCCFRKEPADRPSAMTLLEHSFLRNTSSCEHSISLAGYSEDSPGMKL
HSPPKNPINHKKEQKPLLPGTSARHGKSPCSSETCQQTHPETCKYGAASYHSPRSALEALPCTMELNSSPRAASPSSVPSSFRLGPENTSPYRIVGKEIP
NLCIRS


>CA02g25750
MRWWQSTFSSSSGSSSSSSSSSSSCSKVHSDDSLIASSGGIRYSIKSAFFFSRRCHHARAKKLQNLTENDADDWRSNCSNDNLQSKCSSSSSDRPPPQPL
PLPELRLLLRHESNAGSNEPNVPLPSPSDAHSHHKTGEGSSDVDTRKDGVASHGSRLSGQDAQKKKKEHLGSRLSRKTPQKLHVGDRVSEIRISAPISAP
ATPYASPGLSPLKDRDHLSSNYMAFPGAFQVYSAPEMPPSDTPQYPGFYYRVLPEKNAFSVENSPHQSPRVSPQRSRKVASGPSSPLHPLLPNENSAARR
ENSSQGNVYPLPLPPLGATSSQPTSIPSVSSNAELTPIKGQWQKGKLIGRGTFGSVYVASNRETGALCAMKEVELLPDDPKSAESIRQLQQEINVLSHLK
HPNIVQYYGSEIVGDRFYIYLEYVHPGSLNKFIHDHCETITESIVRNFTRHILCGLAYLHSKKTIHRDIKGANLLVDAYGVVKLADFGMAKHLNGQAANL
SLKGSPYWMAPELLQSVMKTDTTTDIAFATDIWSLGCTVIEMLNGKPPWSEYEAAAAMFKVLKDTPPIPETLSPEGKDFLRCCFRRNPAERPSASMLLEH
RFMKTSHQPDVPSSLKPVDGLRVKVSIFNSSPLQLLFFIFSFEL


>CA02g01650
MHWWQSPFSSSTRTSSPSNRKVHSDDSVIVSRGGTTRGVLKSALFGTQISRKKKKPQHRGDHNVDDDWRSQCSYENSTAEGRPRPQPLPLPDLHAMLHHH
PNLVQAPSVPLPSPRQGISHHKGGEETDRDRLDGFNVDVYHHNGGATREGRLLGQDTRKRTVHSVTPFSRKMPPRMLLVPERIPPDFWTSAPTSPYASPA
HSQLKGGDHTTSPVFSTLPGVFQVWSAPEMPPSDAPHGLGFSYNHAFSSVDNSPLHSPRLSPQRRSRSPSGSASPLHYPLSNDHSPVARRENCAQGNVYP
LPLPPLASPPVSPPTPKADITPIKGQWKKGKLIGRGTFGSVYVASNRETGALCALKEVELLPDDPKSAESIRQLEQEINVLSHLKHPNIVQYYGSEIVDD
RFYIYLEYVHPGSINKFIQDHCGEMTESIVRNFTRHILCGLAYLHSKKTIHRDIKGANLLVDAYGVVKLADFGMAKHLNGHSANLSLKGSPYWMAPELLQ
SVMQRDNSNDLALAIDIWSLGCTIIEMLNGKPPWNEYEAAAAMFKVLRDTPPIPETLSPEGKDFLHCCFRRNPAERPSASMLLEHQFVRISHHPEVPSFV
EQLNGIKLTVCTFNPFLLPLSLLLVMFLHAIVYR


>CA07g11570
MDWTRGHTIGHGSSAAVSIAKSRCSDEVFAVKSVELSQSQFLQKEQKILSQLSSPYVVSYKGYDVTKENDKLIFNLMMEYMSGGTFSDEIRKQGGRINEP
LIGYYAKQIVQGLDYLHSRGIAHCDIKGQNILLGKTGAKIADFGCARCVDPAKRDGGAMAASAEPVGGTPLFMAPEVARGEEQGCPADIWALGCTIIEMA
TGRSPWTNVTNTASLLYRIAFSGEYPEIPKSLSVQATDFLSKCLRRDARERWTAKQLLNHPFLEESNSNSTTNQHCVTSSPTSILDQDIWNSVEESDTID
PTIQTESSMDSPLQRISKLGQNSGKPNWCWTDEIWTTVRKTSEQNEGNDDKIVYGIVTSFSEMQLESCLVAVDLEINYLNDNFCCNDFPRHLTYSANKIQ
CL


>CA07g11550
MDWTRGHTIGHGSTAVVSIAKSRFSDEFFAVKSVELSQAQFLQKEQKIMSQLSSPYIVSFKGCDVTKEKDKLMFNLMMEYMSEGTLIDENRKQGIRINEP
LIGYYTKQILLGLDYLHSRGIAHCDIKGQNILLGKTGAKIADFGCARWVDPAERDGGMAAASAEPISGTPMFMAPEVARGEEQGCPADIWALGCTIIEMA
IGRLPWANVTNAASLLYQIAFSGQSPEIPKFLSLEARDFLIKCLRRDPKERWAAKQLLKHPFLEESNSNSTTNQDCVTSSPTSILDQDIWNSETVDSTIQ
IVSSIESPLQRLRKRDLNSGEPNWRWDDHRWVTVRRSGE


>CA07g11510
MEWRRGHTIGQGSSASVSVAKSRFSDEVFAVKSVELSKSELLQKEQKILSQLSSPYVVSYKGCDVTKEKDKLMFNLMMEYMSEGTLVHENRKHGGRINEP
LIGYYAKQIAQGLEYLHSRGIAHCDIKGQNILLGKTGAKIADFGCARWIDQADRVVGATEPIGGTPMFMAPEVARGGEQGRPGDIWSLGCTLIEMATGRS
AWTNATNAASLLYQIAFSGESPEIPKFLSLEARDFLSKCLRRDPKERWTAKQLLKHPFLEESNSNSMSTQDFVTSSPTSILDQDIWNSVEESETMDYSIE
TASSVDSPLQRLRELGSNSGELKFRWNDDERWITVRRNSEYIDR


>CA07g11520
MDWTRGHTIGHGSSASVSVAKSRFSDDVFAVKSVELSKSELLQKEQKTLSQLSSPYVVSYKGCDVTKEKDKLMFNLMMEYMSEGTLVDENRKHGGRINEP
LIGYYAKQIAQGLEYLHSRGIAHCDIKGQNILLGKTGAKIADFGCARWIDPADRDVGATEPIGGTPMFMAPEVARGGEQGRPGDIWSLGCTIIEMATGRS
AWTNATNAASLLYQIAFSGESPEIPKFLSLEARDFLSKCLRRDPKERWTAKQLLKHPFLEDFNSNSTTDQDFVTSSPTSILDQDIWNSETMDHYSILTAS
SVESPLQRVRKLGSDSELNWRRNDDERWITVRSSSE


>CA07g11540
MDWTRGHIIGRGSSATVSVAKSIWCDEVFAVKSVELSESQLLQKEQKILSQLSSPYIVIYKGYDVTKEKDKQMFNLMMEYMSGGTISNAIRKQGGRINEQ
LIGYYAKQILLGLEYLHSRGIAHCDIKGQNILLGKTGAKISDFGCARWVDAAERDGGGAAGSVEQIGGTPMFMAPEVARGEEQGCPADIWALGCTIIEMA
TGRSPWTDMTNTASLLYLIAFSGESPEIPRFLSLQAKDFLYKCLRRDPKDRWTAKQLLRHPFLEESNSNFMITQDFVTSSPTSILDQDIWSSDSMDRYLI
RTASSVDTPLQRIRELGSNSRELNCKWNDDQRWITVRSSRSE


>CA07g11530
MDWTRGHTIGRGSSATVSAAKSIWCDEVFAVKSVELSESQLLQKEQKILSQLSSPYIVIYKGYDVTKEKDKLTFNLMMEYMSGGTISNAIRKQGGRINEQ
LIGCYAKQILLGLEYLHSRGIAHCDIKGQNILLGKTGAKIADFGCARWVDAAERDDGSAAGSIEQFGGTPMFMAPEVARGEEQGCPADIWALGCTIVEMA
TGRSPWTNMTNTASLLYLIAFSGESPEIPKFLSLQAKDFLYKCLRRDAKERWTAKELLRHPFLEESYSNSTINQDYATSSPTSILDQDIWNSVEESEKMN
HSIQTVSSALQRVRELGSNSRESKCGWNDDQIWITVRSTIGQ


>CA07g19730
MEWTQGPVIGRGSSATVSLATNSSGELFAVKQSCSNLLQREYSLISQLDSPFVVKCFGFTNALESNKEIYNMFMEYVPGGTLSDLIKKQGGSLEESMIKC
YAKQILLGLDYLHSIGIVHCDIKGQNVLIGQDGLIKIADLGCGKLLEDPGFSGTPAFMAPEVARADEQRFPADIWALGCTVIEMATGSPPWAEIKDPVSA
LYRIGYSGDLPQFPNNLSNDAREFLARCLINDPKERWTAEQLLQHPFLQSVESNSWKVEELKRDSPTSILDQGYWNVFEVMDSSSLESSNTVDSPADRII
RLIGEGMLSSSKPNWIEEEDWVTVRSDDIEENSIISEENCELIDDFGGFLDMETSVSIIFSEQEFVATLNLEATLVDCINDEIISTFHTGSSRMNLISSP
EIVGDVYVSEFDDLEIKRLKFYCSIEEILFTEFILRYYCSFSVSITLYCFRLVAICFHWRASLFITILI


>CA08g11840
MQDIFGSVRRSLLFRTPTADGVDEGNNLVEKINSCIRNSRVFSKLSPLPPKTAVKDDDGDVAAAVPIRWRKGEMIGCGAFGQVYMGMNLDSGELLAVKQV
MIASNRASKEKAQSHVKELEEEVKLLKNLSHPHIVRYLGIVREEDTLNILLEFVPGGSISSLLSKFGSFPEPVIRTYTKQLLLGLDYLHKNGIMHRDIKG
ANILVDNKGSIKLADFGASKKVVELATVSGAKSMKGTPYWMAPEVIRQTGHSFSADIWSVGCTVIEMTTGKPPWSQQYQEVAALFYIGTTKAHPPIPEHL
SVEAKDFLLKCLQKEPELRPSASELLQHPFVTGEAQLSLPDDSSPAMGKSQSHSCSSGHNEKSIADSVDICNLGTLNISTENTGNLSEARNMWRGNNSDD
DMCQIDDTDNLLLDGRTTFGNVRTLDDFNKSFNPIAEPSDDYVMTPQPRQGNTDLVNNQEGGVGAGSSASPNDNSAVSCGPSISEDEDELTESKIRDFLD
EKALELKKLQTPLYEEFYNSLNPSYSPQLAEPTIDETAPNYLKLPPKSRSPSQGPIGSPSTVIDTITSPSPGSSNKRTSCIGSGSNQDFDDNSPQSNERR
QSNSPIASFSEIQRKWKEELDQELERKREMMRQAGVGGKTSSPKDRALNRQRERSRFASPGK


>CA01g24590
FGGFVEKIGSSIRKSSIGIFSKSQVPALPAIAKGEGTPVKARKDEASPIRWRKGEMIGCGAFGRVYMGMNVDSGELLAIKEVSIAMNGASRERAQAHVRE
LEEEVNLLKNLSHPNIVRYLGTAREAGSLNILLEFVPGGSISSLLGKFGSFPESVIRMYTKQLLLGLEYLHENGIMHRDIKGANILVDNKGCIKLADFGA
SKKVVELATMTGAKSMKGTPYWMAPEVILQTGHSFSADIWSVGCTIIEMATGKPPWSQQYQEVAALFHIGTTKSHPPIPEHLSAEAKDFLLKCLQKEPHL
RPSASSLLQHPFVTGEHQEACPFLRSSFMGNPENITAQRTDVRTSTNPDIKASCNGLKDVCDVSTVRCSTVYPENSLGKESLWKLGNSDDDMCQMDNDDF
MFGASVKCISDLHSHAKYKSFNPMSEPDNDWPCKFDESPELTKSQANLHFGQIKPTNSPLMTCKEDVFAFSGGQSAAEDDDELTESKIRAFLDEKAMDLK
KLQSPLYEEFYNSLNVSSSPNPAGIGNKENFPSNLNLPPKSKSPNRFLSRRLSTATEGASSPSPVTHSKRISNIGGLSNEAIQELQSPRNNEWKDLLGSQ
REAVNSSFSERQRKWKEELDEELQRKRGKF


>Cc06_g20870
MGCWTRGPIIGRGSSATVSLATTASGELLAVKSADLSCSSVLQKEESLISELSSPYIVKYVGCDVTTENDKPLYNLLMEYVPGGTLSDQIRKQGGPLEES
MIQVFAHQILQGLDYLHLNGIVHCDIKGQNVLIGRDGAKIGDLGCARVVEEGNGMAGKSVICGTPMFMAPEVARGEEQGFAADIWALGCTIIEMATANNP
WPDMEDPVSALYRIGYSGDVPEFPCWLSDGAKEFLSKCLKRDAKERWTARELLQHPFFHGVGEEKEAEFVRNSPTTVLDQGFWDSMEVAESSLQDSSHIV
SSLGSPADRIKNLMGNLFSSNANFPNWSEDGDWVTVRGTDSQEIQPVSQQNENSEVHDSQLAMDPFLYSIDLEEELESSIVIDDLLINCLVDEISNVGNV
SGGLNLTLSCDNVEETFNFVAKILDFDMNIMKFWFLINSILSEAHVFLCLLYFKVQHI


>Cc05_g04090
MNWTRGHTLGHGSTATVSAATCRHTGETFALKSTELSKSEFLQNEQKILSTLDSPFIVGYKGYDISMENNKLMFNLMLEYLPDGSIADAIHKRGGRLEES
MISCYTRQIVEGLEYLHSSGIVHCDVKGRNILLDEDGAKIADFGCAKWAAPVPRITSREIKKVAVGGTPLFMAPEVARGEDQGLPADIWALGCTIIEMAT
GGSPWPNATNAASLMYEIGFSGELPEAPDFLSEQATDFLSKCLRRDPQERWTAKQLLNHQFLEGANPNSKQNQEHITSSPTSILDQDIWNSMEEPDNLSD
GEIKESSLNSTPAQRLQFLASNSGYPSWNSGETWITIRSSKAVKREDEAMEICGSLTDVDSNGVKLESRNSGDQNSMNFLNQNVSSKSSCGKMILSRCTD
DQTVVLSNLNIERVKKRPKLNQIGFL


>Cc02_g23420
MAHECQCVSPQPTDWVKGEVVGSGSFGTVHLAIEKATGALFVVKSAESEIGIQSLENEADILENLDSQYIIKFLGKDFSSGANRYRKLNLFIEYMAGGSL
AEVVEKFGGAVDEKLIRLYTKKILQGLKYLHDNGIVHCDLKCKNVLLGLSGNVKLADFGFAKRLNDRKKDKISMQFHKPNIGGTPFWMAPEVLRNEGLDF
AADIWSLGCTVIEMANGCRPPWGDNFSNPMSAILKIACGNGVPEFPSNLSHEGKDFLSKCLQRNPKKRWTAEELLQHPFLLGESSQRKEETCSPASVLDL
RFVHYDSDGSSVDEEFSSRVNPFSMRCQPMKSLVSEYHFVSSDEWVTVRS


>Cc01_g14440
MDKVKVPNSWMRTAVIGRGSFGTVSLAVNKSNGALFAVKSVDTNSALPSQIEALENEIGILRSLSSPYVVECLGDDVTVEAPSMTPLRNLHMEYLPGGTV
ADVARSYTPRGGGADEWIVKNYTFCIVSGLKYLHSQGIVHCDVKGDNVLVGPAPGTAKLADFGSAMEIRPCRKASITPRGTPLWMAPEAVRGEYQGPESD
VWSLGCTVIEMVTGKPAWEDKGAADTLCRIGYSDELPRLPTQLSELCRDFVEKCLRRDVSERWSCDQLLQHPFLSMCSPSSDLPTYYWSPRCVLDWFKSD
SDEEDEEETPSSGSRISDSDVRGRLGRLAEGRGAIWESDGWVEVRGLASSSSTERGEEVSLPVSEAGRCGGGGEGTSSEYGELMRMEISGAEVGYGDSLG
IGEFSRRTSGECLADSDCSAVAEARIDSHHDGVVTDSGRVERPQAGDSDGGCTCPFSALLCLFFYFQPTRRQNLHPIPSFRGIYEKVLLHLLLCKTTAVY
HLNFVNFYESLKLPRLPKIYEYPDLQHESNSTNKSDLVQAGGFFVTRSHAFACILLNSSLN


>Cc07_g18450
MPAWWGRKSTKSKDPQNNSQNSSGSNNNKATSIKNDKRRVSGIDFARNSPRKSPDFGGGASGFSGFDSSSSLDRVYPLPRPSVSSNDQSHGGGVGGVVGL
GSGLGSASLSGSSVSSSASSDDHSNLDHGQMAFFRGQGDGKLSQLPSPGPASRGGTTTTSPLHPRLSGLSLDSPTGRLEDGRGECHRLPLPPGSPTSPSA
LPMPRTSGVTECSSNNLSKWKKGRLLGRGTFGHVYVGFNSENGQMCAIKEVRVVADDQSSKECLKQLNQEIMLLSQLSHPNIVQYIGSELGEETLSVYLE
YVSGGSIHKLLQEYGPFREPVIQNYVRQILSGLAYLHGRNTVHRDIKGANILVDPNGDVKLADFGMAKHITSASSMLSFKGSPYWMAPEVVMNINGYSLA
VDIWSLGCTVLEMATSKPPWSQYEGVAAIFKIGNSKDMPEIPDHLSNDAKSFIRSCLQREPSQRPTAVQLLEHPFVRDQAIPRVSNVNITKQAFPQAFDG
SRTPTALELRGSRSNIGPEDYTSRQVLTVSRGNISPRENARTITSLPVSPCSSPLRQHGGSYRGFLSPTHPSYAFAGQSTYTSNDYSMFPMRPNSRNILE
PWNEAPQFRAQTPGRTIRTRPIL


>Cc02_g02620
MPSWWGKSSSKEAKKKPTRESIIDTLHRKLKFPSESKSTGRSGGSRRRSSDTFSEKGSQSRAESRSPSPSKHVSRCQSFAERPQAQPLPLPGLRPASVLR
TDSGISSSGKPKVEKSSKPSSFLPLPRPACIRHITDSAELDEELVIASISSECSIESDDQTDSRQRSPLESDYELGSRTATGSPSSMIIKDQSPVALKSP
RGSPGAVDLLTHKSVLSSPPKRRPLSSHVPNLHVPCHGAFCSAPDSSMSSPSRSPMRAFGNDQVTGSGFWLGKPYPDLPLLGSGHCSSPGSGQNSGHNSM
GGDMSGQLFWQPSRGSPEYSPIPSPRKTSPGPSSRIHSGAVTPIHPRAGGGAHESQTNRSDDGKQQSHRLPLPPVTISNSSPFSHSNSAATSPSVPRSPG
RAENLASPGSRWKKGKLLGRGTFGHVYVGFNSESGEMCAMKEVTLFSDDAKSKESAKQLGQEIIMLSRLRHSNIVQYYGSETVGDKLYIYLEYVSGGSIF
KLLQEYGQFGESAIRSYTQQILSGLAYLHTKNTVHRDIKGANILVDPNGRVKLADFGMAKHITGQSCPLSFKGSPYWMAPEVIKNSNGCNLAVDIWSLGC
TVLEMATAKPPWSQYEGVAAMFKIGNSKELPAIPDDLSEEGKDFVRQCLQRNPLHRPTAAQLLDHPFVKNAAPLDKPLASTDPTSVVVNGVKSPGIEHGR
NLPTSESERLAIHSSRVSKSNFHSSDIHIQRNISCPVSPIGSPLLHPRSPPHLNGRMSPSPISSPRTTSGSSTPLSGGAGAIPFQHLNQSTYLQEGFGSV
PKTPQSPYINGPLYWDSDMFRGMQAGSAFRDLTSSENDALSKQFGRPVFGELHDGQSVLADRVSQQLLGDPVKLNPSLDLNSRSRLTGRTNGV


>Cc10_g03820
MSDEKLKKSNSFQGILGKSSDDLVRRSSKSPTYRRRGFFNGLNVEGVRRDFTVNIPARSAPSSGFSSPALSPRFSTVDFHYPFRASSALETSPQDRVTGS
PPPLLPTKLPCSPDHSPVRSPTSQNPCMNVRKNNGAALHSYHKSHSETWFDGNNANVHPLPLPPGVLRPSQSSLTYQNVDKSDVSPVIAQWKKGKLIGRG
TYGSVYVATNCKTGALCAMKEVDLVPDDSKAQECIKQLEQEIKVLRQFKHPNIVQYYGSGTIEDRFCIYLEYVHPGSINKYVRDHCGAMTESIVRNFTRH
IVSGLAYLHSKKTIHRDIKGANLLVDANGVVKLADFGLAKHLTGHATDLSLKGSPHWMAPEVLQAAMRKDTNSELAYGVDIWSLGCTVIEMLTGKPPWSE
FNGVQAMFNVLHRSPHIPETLSPEGKDFLQRCFQRRPEDRPSAAVLLGHAFLRNSCDQNVASCLEEFSGVTLSDKPQSPKDSIERTKNLMSDLPSLSVKN
REVPHNSECLQSSPQVSDFGFASRQSPCSTLDVSSPELNSTSRNISPPDICNSLPAGTGINKRPFDNIYVFGCSVDRKKVTKQCFGKHEGGKTPRWQV


>Cc07_g05770
MTILLANTTFQFGNFENICVLSDKTLRKSVKTVSHPFMSTVILDIPKFWLQVPFSTFQATKLTVSLNVISLSQEIKVLSHLKHPNIVQYYGSEVVGDRFY
IYLEYVHPGSINKFIHDHCGAITESVVRNFTRHILCGLAYLHSTKTIHRDIKGANLLVDAYGVVKLADFGMAKHLSGHAANLSLKGSPYWMAPELLQSVM
QQDSNSDLALAIDIWSLGCTIIEMLNGKPPWSEYEGAAAMFRVLKETPPIPENLSAEGKDFLRCCFRRNPAERASASTLLEHRFVTTSHPPDILSCSLSL
SGMKLRDDANSQRERSNSKLGQVPAYSDMHIAKGKLTDNYIHGSLAPVRLANDVATKL


>Cc08_g03100
MSSDVISSFIENSFLSGHAANLSLKGSPYWMAPELLQSVMQQDSNSDLALAIDIWSLGCTIIEMLNGKPPWSEYEGAAAMFRVLKETPPIPENLSAEGKD
FLRCCFRRNPAERASASTLLEHRFVTTSHPPDILSCSLSLSGMKLRDDANSQRERSNSKLGQVPAYSDMHIAKGKLTDNYIHGSLAPVRLANDVATKL


>Cc03_g03360
MQDFIGSVRRSLVFKPLTGGDSPDNNGTIANGFNGFVEKIGSSIRKSRIGIFSKPQVPSLPPIAKSEPVKVRKDESKPQIRWRKGELIGCGAFGRVYMGM
NIDSGELLAVKEVSIAANSASKERTQVHIRELEEEVNVLKNLSHPNIVRYLGTAREQESLNILLEFVPGGSISSLLGKFGSFPESVIRMYTKQLLLGLEY
LHKNNIMHRDIKGANILVDNKGCIKLADFGASKKVVELATMTGAKSMKGTPYWMAPEVILQTGHTFSADIWSVGCTVIEMATGKPPWSQQYQEVAALFHI
GTTKSHPPIPEQLSAEAKDFLLKCLHKEPNLRPSASDLLKHPFVTGEYEGTHPVFRHSIMLDNSGNWIAATRMDITKSTKFDPWVSSNGLKDACTMSGVR
RSTMYPEKFSGQGSVWKSGNFDDDMCQLDDKDDLLMVGSSMKSYNSEFHSKDFNKSFNPICEPEDDWPCKFDESPELERHRTSLLASQAIQYPGNSVELS
SKKDGGFTFPVGQLVADDEDEVTESKIRAFLDEKALELKKLQSPLYEEFYNSLNAASPVSPVATENKENVSDNLNLPPKSRSPNRLPSRRLSAVVDNTNS
CSPESRSKRSSNIGGLNHQVSHDAQSSQLRELKGLLFDSQREPPSPSASFSERQRKWKEELDEELKRKREIMRQAGVVKTSSPKDRIVHRFKDQLRYASP
GT


>Cc11_g03550
MQEILGSVRRSLVFRSPTSAGDGGVGGAGEDGTIVDRINSCLRKSRVFSKPSPPRLPPQTMTAGENAAAVQSIRWRKGELIGCGAFGQVYMGMNLDSGEL
LAVKQVLIPANSASKEKAQVYVQELEEEVKLLKNLSHPNIVRYLGTVREEETLNILLEFVPGGSISSLLGKFGSFPESVIRMYTKQLLLGLDYLHKNGIM
HRDIKGANILVDNKGCIKLADFGASKQVVELATVSGAKSMKGTPYWMAPEVIRQTGHRFSADIWSVGCTVIEMATGKTPWSQQYKEVAAFLFYIGTTKEH
PPIPEFLSAEAKDFLLKCLEKEPELRPSASELLQHPFVTGEILLPSVATSTSVMKNSEPLYSCGENLGDTAGSDDVCNLGSLDFSTINCQKFSEGRHSLG
QNRISDEICQIDEKDNLVVGKAHFSDIMITDESCKSFNPICEPCEDWTTNYDASPEVEKSSIKLDMKQEIDRPTGCSPSPGESKNVFSFCSAPSVDEDDD
EVTESKIRAFLVEKALELKKLQSPLLAEYHNSFNPLCSPNLSDAKGDESASKFLKLPPKSRSPSRTPSTAVESATDASPGSSSRRASHIGVRTNEDHQQN
LSPQTNDLNGNLADTQEPCSPNVMEIQRKWKEELDQELERKREMMRQAGMGGKTSSPKDRALNRPRERSRFASPGK


>Cc02_g22220
MAESVCCVSPSATYRRSINSWQKGEILGSGSFGTVFEGYTDDGLFFAVKEVSLLDQGSQGKQSIYQLEQEILLLSQFQHDNIVQYLGTEKDDSKLYIFLE
LVTKGSLLSLYQKYNLRDSQVSAYTRQILSGLNYLHQRNVVHRDIKCANILVDVSGSVKVADFGLAKATKLNDIKSCKGTPYWMAPEVVNRKNHGYGLAA
DIWSLGCTVLEMLTGRIPYSHLEGMQALFRIGRGEPPPIPNSLSRDAQDFILECLQVNPDARPTAAQLLNHPFVRKLPSAFPSPVSPHYSGTRP
